# Supplementary material for: Synthetic control over polymorph formation in the d-band semiconductor system FeS2
Source: Chem Sci. 2021 Oct 5;12(41):13870–7. doi: 10.1039/d1sc03026d (PMC8549780; doi:10.1039/d1sc03026d)
Supplement: SC-012-D1SC03026D-s002 [file SC-012-D1SC03026D-s002.cif]

# Electronic Supplementary Material (ESI) for Chemical Science.
# This journal is © The Royal Society of Chemistry 2021

####################################################################### 
# 
# This file contains crystal structure data downloaded from the 
# Cambridge Structural Database (CSD) hosted by the Cambridge 
# Crystallographic Data Centre (CCDC).
# 
# Full information about CCDC data access policies and citation 
# guidelines are available at http://www.ccdc.cam.ac.uk/access/V1 
# 
# Audit and citation data items may have been added by the CCDC. 
# Please retain this information to preserve the provenance of 
# this file and to allow appropriate attribution of the data. 
# 
#######################################################################

data_kma0205
_database_code_depnum_ccdc_archive 'CCDC 2064948'
loop_
_audit_author_name
_audit_author_address
'Olivier Blacque'
;University of Zurich
Switzerland
;
_audit_update_record             
;
2021-02-24 deposited with the CCDC.	2021-09-20 downloaded from the CCDC.
;
# start Validation Reply Form
_vrf_PLAT088_kma0205             
;
PROBLEM: Poor Data / Parameter Ratio ....................       9.33 Note
RESPONSE: Close to 10
;
_vrf_PLAT971_kma0205             
;
PROBLEM: Check Calcd Resid. Dens.  1.11A   From S1              1.89 eA-3
RESPONSE: Normal for inorganic structures
;
# Added during the CSD deposition process: Wednesday 24 February 2021 02:35 PM
# end Validation Reply Form


_audit_creation_date             2018-05-07
_audit_creation_method           
;
Olex2 1.2
(compiled 2018.04.26 svn.r3504 for OlexSys, GUI svn.r5492)
;
_shelx_SHELXL_version_number     2018/3
_chemical_name_common            ?
_chemical_name_systematic        Marcasite
_chemical_formula_moiety         'Fe S2'
_chemical_formula_sum            'Fe S2'
_chemical_formula_weight         119.97
_chemical_melting_point          ?

loop_
_atom_type_symbol
_atom_type_description
_atom_type_scat_dispersion_real
_atom_type_scat_dispersion_imag
_atom_type_scat_source
Fe Fe 0.3463 0.8444 'International Tables Vol C Tables 4.2.6.8 and 6.1.1.4'
S S 0.1246 0.1234 'International Tables Vol C Tables 4.2.6.8 and 6.1.1.4'

_shelx_space_group_comment       
;
The symmetry employed for this shelxl refinement is uniquely defined
by the following loop, which should always be used as a source of
symmetry information in preference to the above space-group names.
They are only intended as comments.
;
_space_group_crystal_system      orthorhombic
_space_group_IT_number           58
_space_group_name_H-M_alt        'P n n m'
_space_group_name_Hall           '-P 2 2n'
loop_
_space_group_symop_operation_xyz
'x, y, z'
'-x, -y, z'
'x+1/2, -y+1/2, -z+1/2'
'-x+1/2, y+1/2, -z+1/2'
'-x, -y, -z'
'x, y, -z'
'-x-1/2, y-1/2, z-1/2'
'x-1/2, -y-1/2, z-1/2'

_cell_length_a                   4.4474(4)
_cell_length_b                   5.4287(4)
_cell_length_c                   3.3852(3)
_cell_angle_alpha                90
_cell_angle_beta                 90
_cell_angle_gamma                90
_cell_volume                     81.731(12)
_cell_formula_units_Z            2
_cell_measurement_reflns_used    884
_cell_measurement_temperature    160(1)
_cell_measurement_theta_max      32.6
_cell_measurement_theta_min      5.9
_shelx_estimated_absorpt_T_max   0.851
_shelx_estimated_absorpt_T_min   0.434
_exptl_absorpt_coefficient_mu    11.144
_exptl_absorpt_correction_T_max  0.883
_exptl_absorpt_correction_T_min  0.505
_exptl_absorpt_correction_type   analytical
_exptl_absorpt_process_details   
;
CrysAlisPro 1.171.39.13a (Rigaku Oxford Diffraction, 2015)
Analytical numeric absorption correction using a multifaceted crystal
model based on expressions derived by R.C. Clark & J.S. Reid.
(Clark, R. C. & Reid, J. S. (1995). Acta Cryst. A51, 887-897)
Empirical absorption correction using spherical harmonics,
 implemented in SCALE3 ABSPACK scaling algorithm.
;

_exptl_crystal_colour            black
_exptl_crystal_colour_primary    ?
_exptl_crystal_density_diffrn    4.875
_exptl_crystal_density_meas      ?
_exptl_crystal_density_method    ?
_exptl_crystal_description       plate
_exptl_crystal_F_000             116
loop_
_exptl_crystal_face_index_h
_exptl_crystal_face_index_k
_exptl_crystal_face_index_l
_exptl_crystal_face_perp_dist
-5 1 -3 0.0031
-1 5 -1 0.0272
1 -5 1 0.0272
5 -1 0 0.0289
6 1 3 0.0089
-2 1 5 0.0316
3 5 -1 0.0263
-4 -5 -2 0.0255
5 -1 3 0.0101

_exptl_crystal_size_max          0.09
_exptl_crystal_size_mid          0.06
_exptl_crystal_size_min          0.015

_diffrn_reflns_av_R_equivalents  0.0582
_diffrn_reflns_av_unetI/netI     0.0244
_diffrn_reflns_Laue_measured_fraction_full 0.978
_diffrn_reflns_Laue_measured_fraction_max 0.982
_diffrn_reflns_limit_h_max       5
_diffrn_reflns_limit_h_min       -5
_diffrn_reflns_limit_k_max       7
_diffrn_reflns_limit_k_min       -7
_diffrn_reflns_limit_l_max       4
_diffrn_reflns_limit_l_min       -4
_diffrn_reflns_number            979
_diffrn_reflns_point_group_measured_fraction_full 0.978
_diffrn_reflns_point_group_measured_fraction_max 0.982
_diffrn_reflns_theta_full        25.242
_diffrn_reflns_theta_max         27.866
_diffrn_reflns_theta_min         5.929
_diffrn_ambient_environment      N~2~
_diffrn_ambient_temperature      160(1)
_diffrn_detector                 'CCD plate'
_diffrn_detector_area_resol_mean ?
_diffrn_detector_type            'Pilatus 200K'
_diffrn_measured_fraction_theta_full 0.978
_diffrn_measured_fraction_theta_max 0.982
_diffrn_measurement_details      
;
List of Runs (angles in degrees, time in seconds):

  # Type    Start    End  Width  t~exp~   \w     \q     \k     \f   Frames
#--------------------------------------------------------------------------
  1  \w    -27.00  22.00   0.50    0.40    --  -10.35 -99.00-120.00   98
  2  \w    -20.00  67.00   0.50    0.40    --  -10.35  38.00 150.00  174
  3  \w    -23.00  64.00   0.50    0.40    --  -10.35  51.00  61.00  174
  4  \w    -68.00  18.00   0.50    0.40    --    9.10 -38.00 -60.00  172
  5  \w    -27.00  20.00   0.50    0.40    --  -10.35 -99.00 120.00   94
  6  \w    -20.00  69.00   0.50    0.40    --  -10.35  19.00-120.00  178
;
_diffrn_measurement_device       'four-circle diffractometer'
_diffrn_measurement_device_type  'XtaLAB Synergy, Dualflex, Pilatus 200K'
_diffrn_measurement_method       '\w scans'
_diffrn_orient_matrix_type       
'CrysAlisPro convention (1999,Acta A55,543-557)'
_diffrn_orient_matrix_UB_11      0.0324086000
_diffrn_orient_matrix_UB_12      0.1195180000
_diffrn_orient_matrix_UB_13      -0.1285090000
_diffrn_orient_matrix_UB_21      -0.1184482000
_diffrn_orient_matrix_UB_22      0.0643839000
_diffrn_orient_matrix_UB_23      0.0259992000
_diffrn_orient_matrix_UB_31      0.0446231000
_diffrn_orient_matrix_UB_32      0.0840167000
_diffrn_orient_matrix_UB_33      0.1631699000
_diffrn_radiation_monochromator  mirror
_diffrn_radiation_probe          x-ray
_diffrn_radiation_type           MoK\a
_diffrn_radiation_wavelength     0.71073
_diffrn_source                   'micro-focus sealed X-ray tube'
_diffrn_source_type              'PhotonJet (Mo) X-ray Source'
_reflns_Friedel_coverage         0.000
_reflns_Friedel_fraction_full    .
_reflns_Friedel_fraction_max     .
_reflns_number_gt                105
_reflns_number_total             112

_reflns_special_details          
;
 Reflections were merged by SHELXL according to the crystal
 class for the calculation of statistics and refinement.
 
 _reflns_Friedel_fraction is defined as the number of unique
 Friedel pairs measured divided by the number that would be
 possible theoretically, ignoring centric projections and
 systematic absences.
;
_reflns_threshold_expression     'I > 2\s(I)'
_computing_cell_refinement       'CrysAlisPro 1.171.39.13a (Rigaku OD, 2015)'
_computing_data_collection       'CrysAlisPro 1.171.39.13a (Rigaku OD, 2015)'
_computing_data_reduction        'CrysAlisPro 1.171.39.13a (Rigaku OD, 2015)'
_computing_molecular_graphics    'Olex2 (Dolomanov et al., 2009)'
_computing_publication_material  'Olex2 (Dolomanov et al., 2009)'
_computing_structure_refinement  'ShelXL (Sheldrick, 2015b)'
_computing_structure_solution    'ShelXT (Sheldrick, 2015a)'
_refine_diff_density_max         1.840
_refine_diff_density_min         -0.930
_refine_diff_density_rms         0.256
_refine_ls_extinction_coef       0.26(3)
_refine_ls_extinction_expression Fc^*^=kFc[1+0.001xFc^2^\l^3^/sin(2\q)]^-1/4^
_refine_ls_extinction_method     'SHELXL-2018/3 (Sheldrick, 2018)'
_refine_ls_goodness_of_fit_ref   1.187
_refine_ls_hydrogen_treatment    undef
_refine_ls_matrix_type           full
_refine_ls_number_parameters     12
_refine_ls_number_reflns         112
_refine_ls_number_restraints     0
_refine_ls_R_factor_all          0.0266
_refine_ls_R_factor_gt           0.0253
_refine_ls_restrained_S_all      1.187
_refine_ls_shift/su_max          0.000
_refine_ls_shift/su_mean         0.000
_refine_ls_structure_factor_coef Fsqd
_refine_ls_weighting_details     
'w=1/[\s^2^(Fo^2^)+(0.0350P)^2^+0.2064P] where P=(Fo^2^+2Fc^2^)/3'
_refine_ls_weighting_scheme      calc
_refine_ls_wR_factor_gt          0.0631
_refine_ls_wR_factor_ref         0.0638
_refine_special_details          ?

_atom_sites_solution_hydrogens   .
_atom_sites_solution_primary     dual
_atom_sites_solution_secondary   ?
loop_
_atom_site_label
_atom_site_type_symbol
_atom_site_fract_x
_atom_site_fract_y
_atom_site_fract_z
_atom_site_U_iso_or_equiv
_atom_site_adp_type
_atom_site_occupancy
_atom_site_site_symmetry_order
_atom_site_calc_flag
_atom_site_refinement_flags_posn
_atom_site_refinement_flags_adp
_atom_site_refinement_flags_occupancy
_atom_site_disorder_assembly
_atom_site_disorder_group
Fe1 Fe 0.000000 0.000000 0.000000 0.0033(5) Uani 1 4 d S T P . .
S1 S 0.1999(3) 0.37804(19) 0.000000 0.0035(5) Uani 1 2 d S T P . .

loop_
_atom_site_aniso_label
_atom_site_aniso_U_11
_atom_site_aniso_U_22
_atom_site_aniso_U_33
_atom_site_aniso_U_23
_atom_site_aniso_U_13
_atom_site_aniso_U_12
Fe1 0.0031(7) 0.0035(6) 0.0032(7) 0.000 0.000 0.0002(3)
S1 0.0032(7) 0.0036(7) 0.0037(7) 0.000 0.000 -0.0001(4)

_geom_special_details            
;
 All esds (except the esd in the dihedral angle between two l.s. planes)
 are estimated using the full covariance matrix.  The cell esds are taken
 into account individually in the estimation of esds in distances, angles
 and torsion angles; correlations between esds in cell parameters are only
 used when they are defined by crystal symmetry.  An approximate (isotropic)
 treatment of cell esds is used for estimating esds involving l.s. planes.
;
loop_
_geom_bond_atom_site_label_1
_geom_bond_atom_site_label_2
_geom_bond_distance
_geom_bond_site_symmetry_2
_geom_bond_publ_flag
Fe1 S1 2.2366(11) 5 ?
Fe1 S1 2.2548(8) 7_655 ?
Fe1 S1 2.2548(8) 7_656 ?
Fe1 S1 2.2366(11) . ?
Fe1 S1 2.2548(8) 3_455 ?
Fe1 S1 2.2548(8) 3_454 ?
S1 S1 2.217(2) 5_565 ?

loop_
_geom_angle_atom_site_label_1
_geom_angle_atom_site_label_2
_geom_angle_atom_site_label_3
_geom_angle
_geom_angle_site_symmetry_1
_geom_angle_site_symmetry_3
_geom_angle_publ_flag
S1 Fe1 S1 180.0 5 . ?
S1 Fe1 S1 91.957(18) . 7_655 ?
S1 Fe1 S1 91.956(18) 5 3_454 ?
S1 Fe1 S1 88.043(18) . 3_454 ?
S1 Fe1 S1 82.70(4) 3_454 7_655 ?
S1 Fe1 S1 88.043(18) . 3_455 ?
S1 Fe1 S1 82.70(4) 7_656 3_455 ?
S1 Fe1 S1 97.30(4) 3_454 3_455 ?
S1 Fe1 S1 180.0 7_656 3_454 ?
S1 Fe1 S1 91.957(18) . 7_656 ?
S1 Fe1 S1 97.30(4) 7_656 7_655 ?
S1 Fe1 S1 91.957(18) 5 3_455 ?
S1 Fe1 S1 180.0 3_455 7_655 ?
S1 Fe1 S1 88.044(18) 5 7_656 ?
S1 Fe1 S1 88.043(18) 5 7_655 ?
Fe1 S1 Fe1 97.30(4) 3 3_554 ?
Fe1 S1 Fe1 120.31(3) . 3_554 ?
Fe1 S1 Fe1 120.31(3) . 3 ?
S1 S1 Fe1 107.42(5) 5_565 3_554 ?
S1 S1 Fe1 107.42(5) 5_565 3 ?
S1 S1 Fe1 103.24(7) 5_565 . ?

_shelx_res_file                  
;
TITL exp_202_a.res in Pnnm
    new.res
    created by SHELXL-2018/3 at 13:53:49 on 04-May-2018
CELL 0.71073 4.4474 5.4287 3.3852 90 90 90
ZERR 2 0.0004 0.0004 0.0003 0 0 0
LATT 1
SYMM -X,-Y,+Z
SYMM 0.5+X,0.5-Y,0.5-Z
SYMM 0.5-X,0.5+Y,0.5-Z
SFAC Fe S
UNIT 2 4

L.S. 8 0 0
PLAN  20
SIZE 0.015 0.06 0.09
TEMP -113.1(10)
list 4
fmap 2 53
acta
SHEL 100 0.76
OMIT 0 2 0
OMIT 0 6 0
REM <olex2.extras>
REM <HklSrc "%.\\new.hkl">
REM </olex2.extras>

WGHT    0.035000    0.206400
EXTI    0.256184
FVAR       3.97198
FE1   1    0.000000    0.000000    0.000000    10.25000    0.00313    0.00347 =
         0.00316    0.00000    0.00000    0.00016
S1    2    0.199942    0.378036    0.000000    10.50000    0.00320    0.00358 =
         0.00371    0.00000    0.00000   -0.00005
HKLF 4


REM  exp_202_a.res in Pnnm
REM wR2 = 0.0638, GooF = S = 1.187, Restrained GooF = 1.187 for all data
REM R1 = 0.0253 for 105 Fo > 4sig(Fo) and 0.0266 for all 112 data
REM 12 parameters refined using 0 restraints

END

WGHT      0.0350      0.2067

REM Highest difference peak  1.840,  deepest hole -0.930,  1-sigma level  0.256
Q1    1   0.0000  0.5000  0.0000  10.25000  0.05    1.84
Q2    1   0.1984  0.1378  0.0000  10.50000  0.05    0.88
Q3    1   0.5044  0.2392  0.0000  10.50000  0.05    0.72
Q4    1   0.1940  0.5020 -0.2098  11.00000  0.05    0.62
Q5    1   0.1599  0.0184 -0.1776  11.00000  0.05    0.50
Q6    1   0.3043  0.3555  0.1036  11.00000  0.05    0.49
Q7    1  -0.0565  0.3615  0.2794  11.00000  0.05    0.49
Q8    1   0.2838  0.3744  0.0000  10.50000  0.05    0.47
Q9    1   0.0217 -0.1391  0.2335  11.00000  0.05    0.45
Q10   1   0.3072  0.6251  0.0000  10.50000  0.05    0.39
Q11   1   0.2041  0.2445 -0.3244  11.00000  0.05    0.35
Q12   1   0.0920  0.3079 -0.0913  11.00000  0.05    0.33
Q13   1   0.3464 -0.1021  0.0000  10.50000  0.05    0.19
Q14   1  -0.1475  0.2088  0.0000  10.50000  0.05    0.15
Q15   1   0.0000  0.5000 -0.5000  10.25000  0.05    0.08
;
_shelx_res_checksum              62083
_shelx_hkl_file                  
;
   0   1   0 17.0301 12.9717   2
   0  -1   0 45.0595 14.3535   1
   0   1   0 6.46844 12.1951   4
   0   2   0 30086.5 1004.65   2
   0  -2   0 32428.3 984.332   1
   0   2   0 33217.3 1057.85   4
   0   3   0-20.9750 29.4424   4
   0  -3   0 20.7081 19.3787   2
   0   3   0-7.84892 17.0683   2
   0  -3   0 18.1788 18.6354   1
   0   4   0 96.0775 46.6685   2
   0  -4   0 276.886 64.5917   2
   0   4   0 229.978 78.8027   4
   0   5   0 13.2447 28.8058   2
   0  -5   0 21.7186 27.2720   2
   0   6   0 6670.26 513.546   4
   0  -6   0 5551.85 377.050   2
   0  -6   0 6882.98 398.390   1
   0  -7   0 29.3964 26.1091   2
   0   7   0 25.9238 46.0354   4
   1   0   0 5.27845 26.5087   6
   1   0   0 28.3142 12.9559   5
  -1   0   0-18.4258 19.6300   3
   1   1   0 13831.6 497.581   4
   1   1   0 14403.4 460.638   6
  -1   1   0 14627.1 509.241   3
  -1  -1   0 13266.3 489.873   3
  -1   1   0 12715.0 515.296   2
   1   2   0 22028.4 768.741   4
   1   2   0 21041.9 698.262   6
  -1   2   0 21416.8 700.904   1
  -1  -2   0 21147.8 735.527   2
  -1   2   0 20222.8 740.778   2
  -1   3   0 22104.3 755.814   1
  -1  -3   0 22251.8 801.655   2
   1  -3   0 20157.4 799.426   2
  -1   3   0 21483.6 808.397   2
   1  -4   0 66.5103 41.7666   2
   1   4   0 98.6837 53.1105   4
  -1   4   0 10.7615 27.0452   2
  -1  -4   0 46.0221 32.7047   2
  -1  -5   0 11857.6 563.785   1
  -1   5   0 13392.0 636.767   2
  -1   5   0 11944.3 679.240   4
   1   5   0 13193.7 698.321   4
  -1  -5   0 12200.4 570.047   2
   1  -5   0 11450.1 596.453   2
   1   6   0 7770.63 558.499   4
  -1  -6   0 7981.93 458.300   2
  -1  -6   0 8070.28 467.891   1
   1  -6   0 7420.70 475.152   2
  -1   6   0 7510.89 563.739   4
  -1   6   0 8613.13 522.354   2
   1   7   0 2503.68 321.796   4
  -1   7   0 3008.20 360.388   4
  -1  -7   0 2682.13 258.956   2
   1  -7   0 2085.93 251.744   2
   2   0   0 263.004 43.7167   5
  -2   0   0 292.531 64.7408   6
  -2   0   0 274.712 61.5587   3
   2   0   0 211.899 75.7143   6
  -2  -1   0 4624.58 270.337   3
  -2  -1   0 4469.77 186.024   5
  -2  -1   0 4321.39 232.411   6
   2   1   0 4715.70 300.169   4
  -2   1   0 4090.67 259.033   3
   2   1   0 4063.31 242.831   6
  -2   2   0 15937.5 691.382   2
   2   2   0 15498.6 583.557   6
   2   2   0 15253.2 662.643   4
  -2  -2   0 17258.6 669.491   3
  -2  -3   0 2810.93 236.314   2
   2   3   0 3556.45 280.331   4
  -2  -3   0 2936.57 254.429   3
  -2   3   0 3283.70 268.348   2
   2   3   0 3269.53 215.591   6
  -2   3   0 2939.36 200.904   1
   2  -3   0 3262.82 285.719   3
   2   4   0 32020.8 1281.44   4
  -2   4   0 33698.2 1267.78   2
  -2   4   0 33309.2 1153.01   1
   2  -4   0 36730.9 1383.19   3
   2   4   0 34598.1 1175.05   6
  -2  -4   0 31914.6 1265.48   4
  -2  -4   0 33161.5 1224.34   2
  -2  -5   0 1265.52 189.705   4
   2  -5   0 1488.55 231.284   3
   2   5   0 1429.07 210.473   4
  -2   5   0 1270.10 186.494   2
  -2   5   0 1436.57 154.405   1
  -2  -5   0 1169.89 163.578   2
   2   5   0 1512.07 174.552   6
   2  -6   0 6833.58 557.108   3
  -2  -6   0 6605.65 445.363   1
  -2   6   0 6067.15 508.289   4
   2   6   0 6631.33 513.479   4
  -2  -6   0 6596.59 427.815   2
   2   7   0 1658.75 261.441   4
  -2  -7   0 1319.64 186.321   2
   2  -7   0 1483.81 266.556   3
  -2   7   0 1566.61 261.424   4
  -3   0   0-33.4977 39.6523   6
  -3   0   0-11.3209 24.6205   3
  -3   0   0-12.5102 27.2065   4
   3   0   0 6.40271 17.9777   5
   3  -1   0 31641.6 1054.40   5
   3  -1   0 30011.4 1133.39   3
  -3   1   0 31013.9 1134.44   3
  -3  -1   0 31482.9 1064.33   6
  -3  -1   0 29531.1 1114.82   3
   3   1   0 30177.5 1159.30   6
   3   1   0 27842.1 1112.76   3
  -3   1   0 31881.3 1271.86   6
  -3   2   0 5090.48 355.561   3
   3  -2   0 4779.33 314.671   5
   3   2   0 4876.08 372.364   4
  -3  -2   0 5466.81 352.541   3
  -3   2   0 5398.36 386.129   2
  -3  -2   0 4966.01 274.802   6
  -3   2   0 4540.97 425.369   6
   3   2   0 4857.91 314.167   6
  -3  -2   0 5357.85 211.227   5
   3  -2   0 5490.38 378.786   3
  -3  -3   0 1616.04 198.573   3
   3   3   0 1348.64 198.408   4
  -3   3   0 1314.08 188.804   2
   3  -3   0 1408.73 201.787   3
  -3  -3   0 1500.41 103.197   5
   3   3   0 1374.31 153.429   6
  -3  -3   0 2126.57 238.532   4
  -3   3   0 1423.03 152.833   1
  -3   4   0 10.2296 22.2695   1
   3   4   0 77.8294 44.1553   6
  -3  -4   0 51.1821 47.9072   2
   3   4   0 40.5131 56.8773   4
  -3   4   0 140.170 62.2281   2
  -3  -4   0 54.7234 39.6806   4
   3  -4   0 20.4100 44.3954   3
  -3   5   0 416.667 87.5688   1
  -3  -5   0 186.186 77.0538   2
   3  -5   0 273.721 112.938   3
   3   5   0 366.173 125.510   4
  -3  -6   0 2234.95 251.570   2
   3   6   0 2544.79 328.998   4
   3  -6   0 2235.97 326.143   3
  -4   0   0 17384.6 793.778   3
  -4   0   0 14822.3 777.347   4
   4   0   0 16314.0 782.671   3
  -4   0   0 17465.1 780.647   6
   4   0   0 16960.8 646.954   5
  -4  -1   0 5549.98 398.003   3
   4   1   0 5120.28 393.959   3
  -4   1   0 5421.96 449.501   6
  -4   1   0 5357.74 422.683   4
   4  -1   0 5837.29 421.314   3
  -4  -1   0 5607.74 346.938   6
   4  -1   0 5809.45 357.330   5
  -4   1   0 5317.13 399.809   3
  -4   2   0 8926.64 626.026   6
  -4   2   0 8289.33 521.990   3
  -4  -2   0 8134.51 410.734   6
   4  -2   0 8764.96 552.309   3
  -4   2   0 6921.84 505.419   2
  -4  -2   0 6972.24 476.586   3
   4   2   0 6924.42 482.699   6
   4  -2   0 8431.79 479.238   5
  -4   3   0 4276.52 459.869   6
   4  -3   0 5137.42 385.445   5
   4  -3   0 5958.30 468.954   3
   4   3   0 4826.02 432.403   4
   4  -4   0 2061.56 292.388   3
  -4   4   0 2307.93 364.624   6
   4   4   0 2977.57 360.062   4
  -4   4   0 2110.28 214.898   1
   4  -5   0 2872.97 369.041   3
  -4  -5   0 3045.07 333.656   2
   4   5   0 2608.83 359.542   4
  -4  -6   0 3341.53 339.803   2
   4   6   0 4228.72 469.483   4
   5   0   0 20.1832 35.8404   3
   5  -1   0 124.204 68.8484   3
   5   1   0 123.593 77.6619   3
  -5  -1   0 196.276 71.6920   6
  -5   1   0 68.5895 64.2778   6
  -5  -2   0 11.6388 29.2261   6
  -5   2   0-27.1020 48.1214   6
   5  -2   0-23.4162 50.9212   3
  -5   3   0 14009.1 911.086   6
   5  -3   0 15387.4 894.174   3
   5  -4   0 57.5963 51.1869   3
  -5   4   0 209.508 107.410   6
   6   0   0 7605.75 587.876   3
  -6   0   0 7247.76 507.785   6
  -6  -1   0 2844.64 271.474   6
  -6   1   0 2744.56 334.998   6
   6  -1   0 2872.17 352.734   3
   6   1   0 2983.80 352.336   3
   6  -2   0 3816.51 423.168   3
  -6   2   0 3960.36 442.709   6
   0   0  -1 11.9504 15.8177   2
   0   0   1 6.04434 8.05364   4
   0   0  -1-4.48441 16.8927   1
   0  -1   1 1017.03 98.9301   6
   0   1  -1 888.318 52.1433   4
   0   1  -1 1080.90 59.0405   2
   0   1   1 1021.87 94.7487   5
   0   1  -1 1281.86 117.297   1
   0  -1  -1 970.024 69.0688   1
   0   1  -1 1011.75 97.5107   6
   0  -2  -1-17.8859 21.1722   5
   0   2   1 26.3310 26.9927   2
   0   2  -1 33.2690 19.7912   4
   0   2  -1-18.0551 27.7632   6
   0   3   1 37951.3 1327.93   2
   0   3  -1 38520.8 1138.29   2
   0  -3  -1 37543.2 1095.87   1
   0   3  -1 36682.3 1244.27   4
   0  -3  -1 37393.2 1258.41   5
   0  -4  -1 101.727 51.1659   5
   0  -4  -1 9.99874 12.5538   1
   0   4  -1-5.53452 15.5378   2
   0   4   1 62.7496 44.0406   4
   0  -4   1-12.7931 22.7149   1
   0  -4  -1-13.0901 23.2423   2
   0   4   1 28.2571 39.6643   2
   0  -5  -1 27673.0 1081.97   5
   0   5  -1 28098.2 1107.76   4
   0   5   1 28137.9 1156.91   2
   0   5   1 26574.1 1178.01   4
   0  -5  -1 26664.2 1096.51   2
   0  -5   1 27945.5 1102.93   1
   0  -5  -1 26739.6 855.958   1
   0   6  -1-18.3452 32.5732   4
   0   6   1 23.9125 42.4581   4
   0  -6  -1 34.2792 43.0378   2
   0  -7  -1 366.751 106.035   2
   0  -7   1 327.960 97.4855   1
   0   7  -1 281.688 98.5169   4
   0   7   1 389.375 139.976   4
   1   0   1 34327.4 1172.72   3
  -1   0  -1 34899.5 1186.24   4
   1   0  -1 41919.8 1164.71   3
   1   0   1 36657.9 1263.80   6
   1   0   1 33037.8 1194.83   4
  -1   0  -1 36683.4 1158.81   3
  -1   0   1 38638.0 1180.71   2
   1   0  -1 43707.9 1211.08   2
   1  -1  -1 16269.0 545.019   5
  -1  -1  -1 11729.9 493.687   4
  -1  -1   1 15186.6 486.809   3
  -1  -1   1 13286.8 432.344   2
   1   1   1 11655.7 506.792   6
   1  -1   1 11381.4 477.465   3
  -1  -1   1 15223.1 464.906   4
   1   1  -1 16267.4 500.838   4
   1  -1  -1 13891.6 481.735   3
  -1  -1  -1 12639.2 472.763   3
  -1   1  -1 11773.5 509.719   1
   1   1   1 11218.4 432.332   5
  -1   2  -1 17417.7 691.743   2
  -1   2   1 23066.6 779.655   2
   1   2  -1 23375.8 715.065   4
  -1  -2   1 23253.2 707.414   4
   1  -2   1 17411.7 727.634   3
  -1  -2  -1 18097.6 661.270   5
   1  -2  -1 21316.7 764.205   3
   1   2   1 16946.9 716.686   6
   1   2  -1 21017.8 648.635   6
  -1  -3  -1 8552.84 391.230   5
   1   3   1 8097.25 437.641   6
  -1   3  -1 7955.40 441.673   1
  -1  -3  -1 7553.08 452.366   4
  -1   3   1 10681.4 496.401   2
  -1   3  -1 8405.53 383.670   2
   1   3  -1 10441.2 446.926   4
  -1  -3   1 10667.4 334.683   2
   1   3   1 7300.37 450.828   4
  -1  -3   1 9922.63 428.147   4
  -1  -4   1 5728.23 364.811   1
   1   4  -1 6387.78 365.897   4
   1  -4   1 4797.42 341.130   1
   1   4   1 4859.30 377.729   4
  -1   4   1 5654.99 404.783   4
  -1   4   1 5812.36 386.362   2
  -1  -4  -1 4482.70 351.406   2
   1   4   1 5135.44 357.455   6
   1  -4  -1 6236.34 375.927   5
  -1   4  -1 4595.73 277.799   2
  -1  -4   1 5438.11 239.789   2
  -1   4  -1 4300.10 319.107   1
  -1  -4  -1 5100.69 316.666   5
   1  -4  -1 5279.29 370.371   2
  -1  -5  -1 3823.00 305.036   5
   1   5  -1 5025.44 352.809   4
   1   5   1 3291.10 343.471   4
   1   5   1 4299.68 350.193   6
   1  -5   1 4205.53 333.709   1
  -1  -5  -1 4060.88 342.720   2
  -1   5   1 5177.69 421.522   4
  -1   5  -1 3443.24 319.431   4
  -1   5  -1 3865.73 275.180   2
  -1  -5   1 5587.70 381.892   1
  -1   5   1 4988.63 388.665   2
  -1  -5   1 4194.74 222.497   2
   1  -5  -1 4446.95 355.573   2
   1  -5  -1 5058.39 360.720   5
  -1  -6  -1 5428.94 400.455   5
   1   6  -1 6455.75 443.900   4
   1   6   1 4199.15 427.231   4
  -1  -6   1 6963.45 469.252   1
  -1   6  -1 4915.71 423.282   4
  -1   6   1 6588.83 528.248   4
  -1  -6   1 5649.20 285.553   2
   1  -6  -1 6043.03 444.527   2
  -1  -6  -1 4787.63 403.334   2
  -1   7  -1 3681.61 381.021   4
   1   7  -1 4926.85 412.643   4
  -1   7   1 5719.29 521.444   4
   1  -7  -1 4289.17 391.810   2
  -1  -7   1 5231.47 423.541   1
  -1   7  -1 4034.96 497.377   6
  -1  -7  -1 3785.89 366.436   2
   1   7   1 3549.63 414.354   4
  -2   0   1 8.95007 22.4747   5
  -2   0   1-17.5323 26.9598   2
  -2   0   1 8.15225 22.8876   3
  -2   0  -1 20.2710 23.9957   3
   2   0  -1-13.6025 20.9173   3
   2   0   1-8.00444 22.4726   3
   2   0   1-36.6618 46.0294   6
   2  -1  -1 35765.4 1223.83   5
  -2  -1  -1 34489.9 1206.95   3
   2  -1   1 33756.7 1383.57   6
   2  -1   1 38047.8 1257.12   3
  -2  -1   1 35502.3 1220.81   3
   2   1   1 37126.7 1250.46   3
  -2  -1   1 36608.5 1216.41   4
  -2  -1   1 36606.2 1218.28   5
  -2   1  -1 35876.4 1216.10   3
   2   1   1 39891.5 1298.12   6
   2  -2  -1 5112.62 318.027   5
  -2  -2  -1 6380.41 376.363   4
   2   2  -1 6095.05 355.718   4
  -2  -2   1 5529.16 320.547   3
  -2  -2  -1 5497.99 337.589   6
  -2  -2  -1 6223.96 339.407   3
  -2  -2   1 5548.27 306.808   4
  -2   2  -1 5951.79 342.402   1
  -2   2   1 5818.01 363.461   2
   2   2   1 6360.82 357.447   6
   2  -2   1 5500.28 345.355   3
   2   3  -1 1864.80 194.998   4
  -2   3  -1 1607.95 246.263   6
   2  -3  -1 1672.42 182.950   5
  -2   3   1 1712.88 202.367   2
   2   3   1 1592.67 193.647   4
  -2  -3   1 1876.89 181.488   4
  -2  -3   1 2012.60 202.221   3
  -2  -3  -1 1951.21 212.123   4
  -2  -3  -1 1828.87 112.658   5
  -2  -3  -1 1232.66 178.851   2
   2  -3  -1 2193.06 226.559   3
   2  -3   1 1767.20 202.949   3
  -2   3  -1 1861.26 182.425   2
   2  -3  -1 1859.06 212.890   2
  -2  -3  -1 2026.87 198.039   3
  -2   3  -1 1715.04 181.435   1
   2   3  -1 1843.36 102.006   6
  -2   3   1 1641.50 109.544   1
   2   3   1 2059.05 196.842   6
   2  -4   1 49.9609 46.7556   3
  -2   4  -1 75.0686 47.1267   1
  -2  -4  -1 33.7974 47.4436   2
  -2  -4  -1-14.5001 25.7502   3
  -2   4   1 32.9360 46.2344   2
   2   4  -1-14.0236 30.4995   4
  -2  -4   1-12.6019 31.6471   4
   2   4   1 16.9125 30.0328   4
  -2  -4  -1 49.8487 41.7261   4
   2   4  -1 33.3890 24.2073   6
  -2   4  -1-11.3269 24.6363   2
  -2  -4   1 42.7467 26.8386   2
  -2  -4   1 75.5868 53.6853   3
  -2   4  -1 53.8569 67.6190   6
   2  -4  -1 34.5748 43.4114   3
  -2  -4  -1 25.8348 22.9406   5
   2   4   1 25.9109 36.3742   6
  -2  -5   1 417.237 111.814   1
   2  -5  -1 366.916 121.662   3
   2  -5  -1 359.748 112.731   2
  -2  -5  -1 491.991 128.389   2
  -2  -5   1 454.741 75.5798   2
   2   5  -1 272.332 88.3259   4
  -2   5  -1 363.369 85.3964   2
  -2  -5   1 388.950 96.3710   4
  -2   5  -1 570.757 182.750   6
   2   5   1 389.206 118.346   4
   2  -5   1 329.943 113.364   3
   2   5   1 565.607 118.841   6
  -2   5  -1 306.202 82.6651   1
  -2  -5  -1 403.629 78.0248   5
  -2  -6   1 2690.40 300.454   1
   2  -6  -1 3045.95 338.023   2
   2   6   1 2547.40 323.139   4
  -2  -6   1 2459.38 185.692   2
  -2   6   1 2610.57 342.052   4
  -2   6  -1 2212.74 275.500   4
  -2   6  -1 2527.17 393.857   6
  -2  -6  -1 3080.98 324.849   2
   2  -6  -1 2940.98 357.678   3
   2  -6   1 2916.04 347.361   3
   2   6  -1 2309.34 270.002   4
   2  -7   1 10255.1 727.147   3
   2   7   1 9769.04 709.256   4
   2   7  -1 9233.17 611.406   4
  -2  -7   1 9242.28 625.667   1
  -2   7   1 9023.09 715.970   4
   2  -7  -1 9317.84 720.143   3
  -2   7  -1 9468.04 808.291   6
  -2  -7  -1 8994.02 609.966   2
   2  -7  -1 9182.88 658.933   2
  -2   7  -1 9642.68 645.607   4
  -3   0   1 138.024 56.1050   4
  -3   0   1 201.614 61.2123   5
  -3   0  -1 203.365 62.6990   3
  -3   0  -1 145.221 63.3153   6
   3   0   1 73.8588 49.0742   3
   3   0  -1 215.611 63.6399   3
   3   0   1 119.771 68.0763   6
  -3   0  -1 119.570 55.4993   4
  -3   0   1 145.338 54.5835   6
  -3   0   1 197.904 69.5908   3
   3  -1  -1 2082.09 199.565   5
  -3   1  -1 2675.42 262.835   4
  -3   1   1 2839.84 271.473   2
  -3  -1   1 2556.79 224.956   4
  -3  -1   1 2693.65 219.305   5
  -3  -1  -1 2288.23 231.797   4
   3   1   1 2047.42 227.549   6
   3  -1   1 2569.63 246.070   3
  -3   1   1 2347.03 231.596   3
   3  -1   1 2441.80 304.012   6
  -3   1  -1 2284.48 214.291   3
   3  -1  -1 2575.86 228.360   3
  -3  -1   1 2550.38 145.533   6
  -3  -1  -1 2641.30 249.357   6
  -3  -1  -1 2259.79 212.733   3
  -3  -1   1 2830.87 242.057   3
   3   1   1 2674.84 249.859   3
   3   1  -1 2295.48 210.605   3
   3  -2  -1 8978.95 492.964   5
  -3  -2  -1 10225.4 529.840   6
   3   2   1 9414.38 520.626   6
  -3  -2   1 9214.84 479.223   4
  -3  -2  -1 10418.2 571.347   4
  -3  -2   1 9320.11 455.641   5
  -3   2  -1 10324.5 691.340   6
   3  -2   1 9768.13 551.495   3
  -3  -2  -1 9829.80 516.940   3
  -3  -2   1 9481.87 502.022   3
   3  -2  -1 8851.90 505.428   3
   3  -3   1 2495.96 267.304   3
  -3   3  -1 2401.63 235.142   1
  -3   3  -1 2242.85 235.999   2
   3   3   1 2616.97 254.671   6
   3   3  -1 2552.00 273.907   4
   3   3   1 2741.58 293.143   4
  -3  -3   1 2472.67 232.743   4
  -3  -3  -1 2662.34 290.785   4
   3  -3  -1 2343.48 241.508   5
  -3   3  -1 2364.55 323.015   6
  -3  -3  -1 2072.76 226.983   3
  -3   3   1 2544.02 288.624   2
   3  -3  -1 2132.57 245.421   3
  -3  -3   1 1917.20 218.589   3
   3  -4   1 24475.5 1103.32   3
   3   4  -1 25892.5 1122.79   4
   3   4   1 26518.8 1166.12   4
   3  -4  -1 26018.4 1132.26   3
  -3   4  -1 24485.6 1261.52   6
  -3  -4   1 23716.7 1011.48   4
  -3  -4   1 24115.9 938.502   2
  -3  -4  -1 26364.2 1179.91   2
  -3   4  -1 24498.8 1007.01   1
  -3   4  -1 22871.7 999.737   2
  -3   4   1 24084.0 848.422   1
   3   4   1 26318.7 1055.45   6
  -3  -5   1 1337.66 156.056   2
   3  -5  -1 1309.27 227.973   3
   3  -5   1 782.444 181.051   3
  -3  -5  -1 1341.68 231.208   2
   3   5  -1 1157.28 205.726   4
   3   5   1 1344.65 236.013   4
  -3   5  -1 1030.46 241.937   6
   3  -6   1 4833.55 483.829   3
   3   6  -1 4955.87 448.775   4
   3   6   1 6513.48 562.964   4
   3  -6  -1 5904.17 536.620   3
  -3  -6  -1 5367.45 475.963   2
  -3   6  -1 6352.33 636.057   6
  -3  -6   1 6044.07 500.485   1
  -4   0   1-32.9597 46.2655   3
   4   0   1-24.5593 75.5282   6
   4   0   1 17.1128 30.3851   3
   4   0  -1 30.1121 37.8062   3
  -4   0   1 31.7024 39.8028   4
  -4   0  -1 35.0165 38.0737   4
  -4   0   1 11.3732 28.5588   6
  -4   0   1 18.3064 45.9677   2
  -4   0  -1 18.0257 39.1990   6
   4   0   1 16.8885 19.9918   5
  -4  -1   1 4079.59 289.227   5
   4  -1   1 4231.19 278.326   5
   4   1   1 4814.56 388.492   3
   4   1  -1 4191.25 340.105   3
  -4   1   1 4829.58 387.006   3
  -4   1  -1 4335.54 392.060   4
  -4  -1   1 4284.75 337.226   4
  -4  -1  -1 4235.63 354.902   4
   4  -1  -1 3938.36 337.030   3
  -4  -1  -1 4148.50 336.002   3
  -4  -1   1 4675.54 362.485   3
  -4   1  -1 4232.04 334.111   3
   4   1   1 3847.58 366.385   6
  -4   1   1 4390.47 374.376   6
  -4   1  -1 5212.62 466.405   6
  -4  -1   1 4750.11 249.843   6
  -4  -1  -1 4626.39 361.319   6
  -4   1   1 4074.58 379.636   2
   4  -1   1 4855.64 397.608   3
   4  -1  -1 4409.30 328.681   5
   4  -2  -1 9935.53 559.609   5
  -4  -2   1 9517.79 467.857   5
  -4   2  -1 10406.5 651.761   4
  -4   2  -1 9524.54 715.244   6
  -4   2   1 8733.73 633.287   6
  -4  -2   1 9427.06 528.881   4
   4   2   1 8633.78 556.716   6
  -4  -2   1 8632.78 528.555   3
  -4   2   1 10176.1 606.070   3
   4  -2  -1 8857.40 554.707   3
  -4  -2  -1 9544.12 547.731   6
   4  -2   1 8837.49 584.978   3
  -4  -3   1 9885.75 487.945   5
   4  -3  -1 10167.8 633.461   3
   4   3   1 10762.9 695.965   4
   4  -3   1 8929.56 610.970   3
  -4  -3  -1 9989.01 549.523   6
   4   3   1 9911.66 600.235   6
  -4   3   1 9449.35 728.625   6
  -4  -4   1 87.2273 41.0726   5
  -4  -4  -1-27.9850 70.2732   2
   4  -4  -1-23.9359 30.0583   3
   4  -4   1 47.2840 59.3684   3
   4   4  -1 48.4395 60.8190   4
   4   4   1 81.7396 76.4939   4
  -4   4  -1 96.6951 80.9362   6
   4   5  -1 7674.93 605.241   4
   4   5   1 7801.81 647.516   4
  -4  -5   1 6678.17 426.994   2
  -4  -5  -1 8444.62 660.049   2
  -4   5  -1 6943.69 657.960   6
   4  -5  -1 6104.66 548.104   3
   4  -5   1 6328.30 547.780   3
   5   0   1 24581.9 1169.70   3
   5   0  -1 26733.9 1148.76   3
  -5   0   1 26164.0 1014.59   6
  -5   0  -1 24564.1 1152.23   6
   5  -1   1 23.1279 50.2937   3
   5  -1  -1-19.5361 34.6873   3
  -5  -1  -1-18.1207 39.4051   6
   5   1  -1 59.2525 55.4481   3
  -5  -1   1 24.9702 31.3501   6
  -5   1   1 56.9221 53.2673   6
  -5   1  -1-27.4296 48.7025   6
  -5  -2  -1 5731.66 430.750   6
  -5   2   1 5988.16 514.412   6
   5  -2  -1 6947.14 520.001   3
  -5   2  -1 6338.09 593.978   6
   5  -2   1 5687.31 504.702   3
   5  -3   1 26.0448 56.6410   3
   5  -3  -1 24.9695 54.3028   3
  -5   3  -1 101.379 84.8566   6
  -5  -3  -1 16.3962 29.1206   6
  -5  -4  -1 340.978 129.310   2
   5  -4   1 167.610 86.2605   3
   5  -4  -1 254.714 106.881   3
   5   4   1 474.492 154.012   4
  -5   4   1 372.033 147.910   6
  -5   4  -1 317.970 133.297   6
   6   0   1 28.1524 35.3572   3
   6   0  -1 23.9926 30.1366   3
  -6   0  -1 72.2654 52.3905   6
   6  -1   1 2005.85 306.513   3
   6  -1  -1 1942.22 278.702   3
   6   1  -1 2068.46 285.954   3
  -6   1  -1 2306.57 330.913   6
  -6  -1  -1 1997.45 261.122   6
   6   1   1 2414.47 328.286   3
   0   0  -2 52024.3 1664.44   1
   0   0   2 55354.5 1681.20   1
   0   0   2 51761.0 1504.95   4
   0   0  -2 50950.2 1641.04   2
   0   0   2 52502.9 1650.13   6
   0  -1  -2 24.6798 11.6144   3
   0  -1   2-2.52071 7.75230   3
   0   1   2-9.67349 21.0359   2
   0   1  -2-4.88660 13.7187   2
   0  -1  -2-6.65424 20.4641   1
   0   1   2-11.6803 17.9605   4
   0   1  -2 31.0699 29.0750   1
   0   1  -2-15.4861 23.8126   6
   0  -1   2 8.98266 25.2178   6
   0   1   2-9.08298 22.8074   6
   0  -2   2 13452.1 620.024   6
   0  -2  -2 13380.1 490.439   1
   0   2   2 14179.4 603.425   4
   0  -2  -2 12973.3 641.380   2
   0  -2   2 13710.4 652.985   1
   0   2  -2 14176.2 650.922   1
   0  -2  -2 14510.4 613.741   5
   0  -3  -2 22.4162 34.4687   5
   0   3   2-30.9974 43.5107   2
   0   3  -2 18.6688 17.5790   4
   0   3   2 13.6149 34.1870   4
   0  -3   2-15.5811 27.6650   1
   0  -4   2 262.196 88.0565   1
   0   4   2 307.475 92.8273   6
   0  -4  -2 261.770 83.9577   5
   0   4   2 124.827 63.7033   2
   0  -4  -2 316.207 99.3198   2
   0   4  -2 314.390 64.9528   4
   0   4   2 255.178 88.3357   4
   0  -5   2 57.4728 48.1063   1
   0   5  -2 32.0075 26.7934   4
   0   5   2-20.5786 36.5405   4
   0   5  -2-14.8802 37.3664   6
   0  -5  -2 76.4962 48.0221   5
   0   6   2 3118.77 360.418   4
   0  -6  -2 3141.41 351.244   2
   0  -6   2 3045.44 330.913   1
   0  -7  -2 50.4190 44.7821   2
  -1   0   2 8.58362 21.5536   1
  -1   0   2 3.55248 11.8006   3
  -1   0  -2 3.08965 10.2633   3
  -1   0  -2-9.89651 27.7833   1
   1   0   2 9.03243 11.3404   3
  -1   0   2-7.79637 21.8875   2
   1   0   2-10.8073 16.6181   4
  -1   0  -2-5.68449 15.9587   4
   1   0  -2-7.50884 16.3288   2
   1   0   2-22.5659 34.6988   6
  -1   0   2 6.08119 18.7018   6
   1  -1  -2 8546.67 326.222   3
  -1  -1   2 7891.79 338.382   6
  -1  -1  -2 7707.17 388.947   1
   1   1  -2 8073.98 337.403   2
  -1  -1   2 8115.42 439.549   1
   1   1   2 8453.89 377.884   4
  -1   1  -2 8342.42 325.920   4
  -1  -1  -2 8523.73 324.571   3
  -1  -1   2 7596.38 267.752   4
  -1  -1  -2 7487.05 385.151   4
  -1   1   2 7311.70 352.408   1
  -1   1  -2 7929.16 442.718   1
  -1  -1   2 7692.72 325.495   2
  -1   1   2 8414.21 434.472   2
  -1  -1   2 8358.54 329.936   3
   1  -1   2 8274.22 479.649   6
   1  -1   2 8592.28 343.382   3
  -1  -1  -2 8558.68 461.946   6
  -1   1   2 8886.70 401.950   6
  -1   2   2 12609.4 601.132   5
  -1  -2  -2 14552.6 533.581   3
  -1  -2   2 12530.0 505.820   3
   1  -2   2 13439.9 548.730   3
  -1   2  -2 12284.8 510.622   4
   1   2   2 13172.3 571.313   4
  -1   2  -2 14533.6 659.007   1
  -1  -2  -2 13654.3 533.422   1
  -1   2   2 13534.3 448.898   1
  -1  -2  -2 12556.1 654.457   2
   1  -2   2 13227.6 642.173   1
  -1   2   2 13715.9 638.224   2
   1  -2   2 14427.0 728.168   6
   1  -2  -2 13124.0 531.690   3
   1   2   2 13353.8 613.739   6
   1   2  -2 13092.8 463.611   6
   1  -2  -2 12054.5 616.719   2
   1   3  -2 14363.7 566.358   4
  -1  -3   2 15346.3 736.953   1
   1   3   2 14175.7 671.970   4
   1  -3   2 15249.8 724.122   1
  -1   3   2 13598.1 667.352   4
   1  -3  -2 15323.6 684.892   5
  -1  -3  -2 14826.9 747.237   2
   1  -3   2 14027.6 622.766   3
  -1   3  -2 12293.1 692.658   6
   1   3  -2 15057.9 550.374   6
   1   3   2 14068.0 674.341   6
   1  -3  -2 14241.5 715.602   2
  -1  -3  -2 14817.1 613.877   5
  -1   3  -2 14714.2 521.021   2
   1  -4   2 34.2182 42.9949   1
  -1  -4  -2 66.0725 41.5122   5
   1  -4  -2 84.3123 47.3702   5
  -1   4   2-17.3379 30.8316   2
  -1  -4   2 71.8687 50.4697   1
  -1   4  -2 95.5777 28.3937   2
   1   4  -2 35.2471 31.3380   4
   1   4   2 68.5676 48.1542   4
  -1   4   2 134.772 63.4753   4
  -1   4  -2 97.8881 44.3446   4
   1  -4  -2 91.7953 61.0079   2
  -1   4  -2 64.4291 53.5314   1
  -1   4  -2 74.4220 61.8262   6
   1   4  -2 65.5834 34.2746   6
   1   4   2 114.692 61.7362   6
  -1  -5  -2 11786.3 576.800   5
   1   5  -2 9681.54 490.990   4
   1   5   2 10300.2 644.622   4
  -1  -5   2 9703.34 619.707   1
  -1   5  -2 9572.86 521.772   4
  -1   5   2 9088.06 613.448   4
   1  -5   2 9630.07 602.985   1
  -1  -5  -2 9079.95 615.311   2
  -1   5  -2 9564.41 640.047   6
  -1  -6  -2 6376.05 520.019   2
   1   6   2 5678.57 499.545   4
  -1   6   2 6590.17 545.867   4
  -1  -6   2 5761.71 481.197   1
  -1   6  -2 6608.63 552.167   6
   1  -6  -2 6576.55 521.646   2
  -2   0   2 293.586 61.4920   3
  -2   0  -2 80.8484 35.2982   3
   2   0   2 205.439 53.6988   3
   2   0  -2 207.656 48.5059   3
  -2   0   2 210.758 56.9247   2
   2   0   2 233.847 80.8845   6
  -2   0  -2 264.897 83.1785   6
  -2   0   2 301.832 53.2019   6
  -2   0  -2 223.436 68.9290   1
  -2   1  -2 2634.97 249.179   1
  -2   1   2 3458.90 287.881   5
   2  -1  -2 2900.75 253.478   2
   2   1   2 2470.41 226.628   4
  -2  -1   2 3259.47 193.236   4
  -2  -1   2 3726.92 234.649   3
   2   1   2 2791.96 266.095   6
  -2   1   2 3196.76 241.455   2
  -2  -1   2 3248.33 126.025   6
  -2  -1   2 2852.84 186.184   2
  -2   1  -2 2940.33 303.312   6
  -2  -1  -2 3167.01 298.619   6
  -2  -1  -2 2462.18 189.180   3
   2  -1   2 2969.69 225.123   3
  -2  -1   2 3142.44 267.751   5
   2   1   2 2527.37 182.930   5
   2  -2  -2 12050.5 557.417   5
   2  -2  -2 10949.4 583.103   2
   2   2   2 9863.87 404.210   5
  -2   2   2 12353.8 597.846   5
   2  -2   2 9940.25 515.011   3
   2   2   2 9424.10 520.461   4
  -2  -2   2 12844.5 462.229   4
  -2  -2  -2 9318.64 530.696   4
  -2  -2  -2 9705.46 604.683   2
  -2   2  -2 8888.89 627.081   6
   2  -2   2 10531.4 702.387   6
  -2   2   2 11404.0 554.798   2
  -2   2  -2 9564.48 552.072   1
  -2  -2   2 11099.0 396.542   2
   2   2   2 9388.27 543.280   6
  -2   2   2 10880.9 414.658   1
  -2  -2  -2 9955.49 483.929   3
  -2  -2   2 10635.2 475.542   3
  -2  -3  -2 2252.28 212.565   3
  -2  -3   2 2784.57 231.336   3
  -2   3  -2 2469.08 215.862   2
   2   3   2 2667.40 259.060   4
  -2   3  -2 2480.98 260.411   1
  -2  -3   2 2834.51 205.130   4
  -2  -3  -2 2146.35 244.581   4
  -2  -3  -2 2114.73 265.882   2
  -2   3  -2 2216.28 298.175   6
   2  -3  -2 3147.16 260.842   3
   2  -3   2 2122.99 220.598   3
   2   3   2 2646.03 260.481   6
   2  -3  -2 2727.77 282.853   2
  -2  -3   2 2729.34 267.487   1
  -2  -4   2 31357.0 1242.74   1
   2  -4  -2 31475.2 1286.00   2
  -2  -4  -2 26105.2 1111.47   3
  -2  -4   2 32826.5 1172.15   3
   2   4  -2 33918.9 1166.60   4
   2   4   2 25603.2 1175.08   4
  -2  -4   2 31102.5 1069.19   4
  -2   4  -2 26277.2 1313.11   6
   2  -4  -2 31160.3 1210.50   3
   2  -4   2 24751.6 1127.28   3
  -2  -5   2 1685.88 242.297   1
   2  -5   2 1112.21 198.077   3
   2   5  -2 1868.96 213.741   4
  -2  -5  -2 1151.56 213.791   2
  -2   5   2 1540.95 250.208   4
   2   5   2 800.002 177.539   4
   2  -5  -2 1407.49 214.200   3
  -2   5  -2 1348.29 257.228   6
   2  -6  -2 6318.98 535.209   2
   2   6   2 4287.46 453.906   4
  -2  -6   2 7815.62 576.324   1
  -2   6   2 7106.06 600.385   4
  -2  -6  -2 5314.75 492.469   2
   2  -6  -2 6678.68 525.277   3
   2  -6   2 5863.80 509.889   3
  -2   6  -2 6112.83 589.441   6
  -3   0   2 11.6550 29.2657   3
  -3   0  -2-10.0505 21.8557   3
   3   0   2-12.4098 31.1609   3
   3   0  -2 10.4784 22.7862   3
  -3   0   2 11.4851 28.8389   4
  -3   0  -2 55.9971 43.0523   4
  -3   0   2-23.6509 36.3671   2
  -3   0  -2 19.0073 47.7271   6
   3   1   2 22769.6 739.780   5
  -3  -1   2 24472.1 1004.63   5
  -3   1   2 22793.2 988.762   5
   3   1   2 21940.9 965.106   4
  -3   1  -2 22630.3 984.212   4
  -3  -1   2 22644.5 871.546   4
  -3  -1  -2 23138.7 975.203   4
  -3   1  -2 22134.6 937.346   1
  -3   1   2 23103.6 933.165   3
  -3   1  -2 23377.9 908.544   3
   3  -1   2 24448.7 1176.78   6
   3   1   2 22626.8 1032.96   6
  -3   1   2 23404.6 959.214   2
  -3  -1  -2 23482.9 902.630   3
  -3  -1   2 21933.3 869.994   2
  -3   1  -2 22866.4 1119.78   6
  -3  -1   2 22826.7 913.888   3
   3  -1   2 24617.6 975.087   3
   3  -1  -2 23962.3 925.032   3
  -3   2  -2 4470.09 380.958   4
   3   2   2 3888.41 343.360   4
  -3  -2   2 3243.91 239.583   4
  -3  -2  -2 3862.69 342.701   4
   3   2   2 3787.25 346.813   6
  -3   2  -2 4073.23 442.709   6
  -3   2   2 3228.43 309.997   2
  -3  -2  -2 4323.84 387.540   6
   3  -2   2 3863.57 330.127   3
   3  -2  -2 4103.27 310.981   3
  -3  -2  -2 4617.62 329.432   3
  -3  -2   2 3529.68 280.170   3
  -3  -2   2 4018.16 256.889   2
   3  -2  -2 2921.29 274.243   5
  -3  -2   2 3365.36 306.522   5
  -3  -3   2 860.248 156.163   5
   3   3   2 1093.22 186.735   4
   3  -3  -2 869.992 153.413   3
   3  -3   2 603.299 135.857   3
  -3  -3  -2 1089.72 212.450   2
  -3  -3   2 1012.51 137.106   4
  -3   3  -2 1044.94 229.446   6
  -3  -3   2 942.366 106.112   2
  -3  -3  -2 1207.12 171.330   3
  -3  -3   2 900.903 142.627   3
   3  -4  -2-18.8180 40.9231   3
   3  -4   2 18.0523 39.2580   3
  -3  -4   2 23.3389 15.5095   2
   3   4   2 109.119 72.4938   4
  -3  -4   2 26.9781 23.9532   4
  -3   4  -2-31.2918 68.0477   6
   3  -5  -2 130.223 77.1798   3
   3  -5   2 169.108 84.0237   3
  -3  -5  -2 201.368 102.235   2
   3   5   2 75.6743 70.9329   4
  -3   5  -2 339.006 134.655   6
  -3  -5   2 141.170 72.4721   1
  -3  -6   2 1823.14 284.731   1
   3  -6   2 2053.04 291.371   3
  -3  -6  -2 2111.80 323.656   2
  -3   6  -2 2130.46 355.283   6
   3  -6  -2 1740.64 264.837   3
   4   0   2 12141.6 664.883   3
   4   0  -2 12672.1 639.852   3
  -4   0   2 12608.3 662.074   5
  -4   0   2 11978.4 635.363   4
  -4   0  -2 11247.4 661.752   4
  -4   0   2 10820.4 505.084   6
  -4   0   2 10835.5 614.096   3
  -4   0  -2 11457.4 595.874   3
  -4   0  -2 10891.0 703.194   6
  -4   0   2 12914.5 671.977   2
   4  -1   2 4446.29 382.292   3
   4  -1  -2 3944.18 334.454   3
  -4  -1   2 4096.98 348.461   5
  -4  -1  -2 4280.37 341.287   3
   4   1   2 4288.52 363.030   3
  -4   1  -2 4146.93 393.599   4
  -4  -1   2 3716.33 307.961   4
  -4   1   2 4126.64 352.008   3
  -4   1  -2 4306.06 336.774   3
  -4   1   2 4097.71 366.563   6
  -4  -1   2 4564.89 353.698   3
  -4  -1  -2 3744.20 374.139   6
  -4  -1   2 4114.78 334.430   2
  -4  -2   2 6089.52 446.314   5
  -4  -2  -2 5911.66 485.659   6
  -4  -2   2 6144.44 389.880   4
  -4   2  -2 6820.96 631.781   6
   4  -2   2 6611.45 498.202   3
   4  -2  -2 6166.64 445.635   3
  -4  -2   2 5839.22 394.025   2
  -4  -3   2 4511.84 382.121   5
   4   3   2 3840.09 404.878   4
  -4  -3   2 4098.79 320.242   4
  -4   3  -2 4518.09 516.998   6
  -4  -3  -2 4393.39 409.408   6
   4  -3   2 4457.22 411.074   3
   4  -3  -2 4379.03 389.063   3
  -4  -4   2 1664.72 230.692   5
   4   4   2 2167.46 308.201   4
  -4  -4  -2 1643.62 295.900   2
  -4   4  -2 2350.86 366.626   6
   4  -4   2 1433.49 233.572   3
   4  -4  -2 1944.22 267.781   3
   4   5   2 2483.63 352.254   4
  -4  -5  -2 2271.61 359.418   2
  -4   5  -2 2365.58 379.547   6
   4  -5  -2 2130.18 298.654   3
   4  -5   2 2160.58 294.484   3
  -4  -5   2 2528.29 330.154   1
   5   0   2 46.6645 50.7428   3
   5   0  -2 19.9704 25.0825   3
  -5   0  -2 26.5914 74.6555   6
  -5  -1   2 82.4794 46.3265   5
   5  -1   2 147.598 81.7230   3
   5  -1  -2 101.108 56.7830   3
  -5   1   2 131.453 58.3631   6
  -5  -1  -2-23.8660 51.9131   6
  -5  -2   2 32.5856 28.9377   5
   5  -2   2 24.9918 62.7585   3
   5  -2  -2 41.9770 37.2731   3
  -5   2   2 121.391 74.6672   6
  -5   2  -2-75.7008 106.263   6
  -5  -2  -2 69.9198 65.4345   6
  -5   3   2 12771.6 881.378   6
  -5  -3  -2 12470.4 758.727   6
   5  -3   2 11836.6 787.664   3
   5  -3  -2 13398.1 793.049   3
   0   0   3-16.5928 36.0844   5
   0   0   3 100.293 49.7747   1
   0   0  -3 36.4551 37.3723   1
   0   0   3 12.1655 30.5499   6
   0   0  -3 37.1001 34.7200   6
   0  -1   3 258.374 80.9727   1
   0   1   3 338.612 105.239   5
   0  -1  -3 364.300 91.7413   2
   0   1   3 246.443 51.2236   4
   0  -1  -3 327.150 78.7740   1
   0  -1   3 330.304 84.4876   6
   0   1   3 274.211 82.9225   6
   0   1  -3 238.667 70.7065   6
   0   2   3 31.5212 39.5751   5
   0  -2   3 16.1290 16.0099   3
   0  -2  -3 9.88444 11.7014   3
   0  -2   3 10.4434 10.7070   3
   0  -2  -3 17.3942 37.8255   2
   0   2   3 39.7961 27.9312   4
   0   2  -3-3.46748 7.54232   2
   0  -2   3 34.8430 43.7456   1
   0  -2   3 58.1732 51.6448   6
   0   2   3 14.5483 36.5310   6
   0   2  -3-12.8044 22.7354   6
   0   3   3 21043.2 889.384   5
   0   3   3 22456.3 910.264   4
   0  -3  -3 20873.1 994.803   2
   0   3  -3 19965.1 848.977   6
   0   4   3-18.9885 41.2925   4
   0  -4  -3 23.8396 51.8415   2
   0   4  -3 12.6413 38.8763   6
   0  -5   3 18086.3 969.889   1
   0   5   3 18077.8 941.393   4
   0  -5  -3 17497.8 987.489   2
   0  -6   3 50.3862 44.7800   1
   0   6   3 150.702 77.2712   4
  -1   0   3 15476.0 795.650   5
  -1   0   3 16610.3 517.644   4
  -1   0  -3 16778.5 747.544   1
  -1   0   3 15127.3 502.566   4
  -1   0   3 15117.2 659.427   2
  -1   0  -3 15101.8 715.802   2
   1   0   3 15622.2 756.284   6
  -1   0   3 16487.1 668.343   6
  -1   0   3 15117.6 697.461   1
  -1   0  -3 17224.2 794.694   6
   1   1   3 5455.98 391.540   5
  -1   1   3 5482.15 435.305   5
   1   1  -3 4487.87 266.545   2
  -1   1  -3 4511.29 359.832   1
  -1   1   3 4427.24 303.678   1
   1   1   3 5620.14 308.353   4
  -1  -1  -3 4655.27 330.285   1
  -1   1   3 5181.20 286.227   4
  -1   1   3 5019.48 358.884   2
  -1  -1  -3 5252.93 399.049   2
  -1  -1   3 5054.07 377.321   1
   1  -1   3 4456.06 364.828   6
  -1  -1   3 4629.72 290.412   6
   1   1   3 5738.85 407.342   6
  -1   1   3 5129.15 340.334   6
  -1   1  -3 5297.08 404.893   6
  -1  -1  -3 5052.35 390.635   6
   1  -1  -3 4781.66 354.158   2
  -1  -1   3 4506.96 373.242   5
   1   2   3 7421.51 455.429   5
  -1   2   3 6990.91 492.387   5
  -1   2  -3 7771.06 510.339   1
   1   2   3 8092.35 426.840   4
  -1  -2  -3 8064.38 430.430   1
  -1   2   3 8377.57 457.952   4
  -1   2   3 9198.38 546.934   2
  -1  -2   3 8402.63 548.186   1
   1  -2   3 9015.83 380.197   3
  -1  -2  -3 7290.74 527.984   2
   1  -2   3 8524.24 566.194   6
   1   2   3 7598.59 500.248   6
  -1   2  -3 7613.93 525.912   6
  -1   2   3 7646.45 458.105   6
   1  -2  -3 7706.78 510.596   2
   1  -2  -3 7926.78 327.221   3
  -1  -2  -3 8454.38 337.606   3
  -1  -2   3 8287.67 346.115   3
  -1  -3   3 4761.53 288.981   3
  -1   3   3 4306.14 364.311   5
   1   3   3 5145.55 359.277   4
  -1   3   3 4943.91 373.510   4
  -1  -3  -3 5317.21 452.117   2
   1  -3   3 4519.78 289.368   3
  -1   3  -3 4565.63 377.642   6
   1   3  -3 4767.19 257.709   6
   1  -3  -3 4832.05 417.692   2
   1   4   3 2454.34 272.788   4
  -1   4   3 1838.54 241.882   4
  -1  -4   3 2533.44 315.239   1
  -1  -4  -3 1816.66 272.410   2
   1  -4  -3 2191.41 221.194   3
   1  -4   3 1862.73 199.268   3
  -1   4  -3 1601.34 216.599   6
   1  -4  -3 2234.42 297.587   2
   1   5   3 2678.98 319.616   4
  -1   5   3 2565.91 305.668   4
   1  -5   3 2408.40 261.017   3
  -1  -5  -3 2516.52 332.998   2
  -1  -5   3 2550.65 327.488   1
  -1   5  -3 2482.10 270.414   6
   1  -5  -3 2307.05 321.601   2
  -2   0   3 60.4602 56.5783   5
  -2   0   3-13.1388 23.3286   1
  -2   0   3 10.9788 27.5677   2
  -2   0   3-22.5908 26.7407   4
   2   0  -3 13.7044 29.8016   2
  -2   0  -3-16.3738 41.1147   1
   2   0   3 19.1531 34.0073   6
  -2   0   3 8.16502 20.5025   6
  -2   0  -3 20.9519 26.3052   6
   2   1   3 21496.6 850.560   5
   2  -1   3 20192.7 717.691   3
  -2   1   3 20850.2 980.756   5
   2  -1  -3 19307.3 671.315   3
   2  -1  -3 19378.6 883.665   2
   2   1   3 20182.6 822.273   4
  -2  -1   3 18214.4 855.910   1
  -2  -1   3 19138.7 625.875   4
  -2   1  -3 19031.4 718.811   4
  -2   1  -3 17624.4 834.352   2
  -2  -1  -3 17992.9 811.773   4
  -2  -1  -3 18635.3 960.864   2
  -2   1   3 18896.7 790.324   1
  -2  -1   3 18695.7 726.478   2
  -2   1   3 19622.6 842.266   2
   2  -1   3 18988.2 957.879   6
  -2  -1   3 18311.3 669.990   6
  -2  -1   3 20996.7 724.168   3
  -2   1  -3 19434.2 990.265   6
  -2   1   3 20825.0 797.315   6
  -2  -1  -3 20348.8 867.734   1
  -2  -1  -3 21685.2 1009.55   6
   2  -2  -3 3170.86 325.390   2
   2   2   3 3503.04 257.501   5
  -2   2   3 3343.60 333.300   5
   2   2   3 3789.44 308.195   4
  -2  -2   3 3371.57 324.930   1
  -2   2  -3 3284.41 265.772   2
  -2  -2   3 3343.61 177.420   2
  -2  -2  -3 3718.14 323.133   4
  -2  -2  -3 3544.16 384.329   2
  -2   2   3 3464.95 311.239   2
  -2   2  -3 3542.56 377.974   6
  -2   2   3 3440.56 278.575   6
  -2   2   3 3884.47 248.976   1
  -2  -2   3 3276.39 235.280   3
   2  -2   3 4027.97 283.009   3
  -2  -2  -3 3648.79 289.697   1
  -2  -2   3 3167.38 323.273   5
   2  -3   3 788.827 133.411   3
  -2  -3  -3 623.282 167.339   2
   2   3   3 585.683 125.558   4
  -2   3   3 500.325 117.678   4
  -2  -3  -3 722.668 150.367   4
   2  -3  -3 591.431 149.315   2
   2  -3  -3 774.391 121.064   3
  -2   3  -3 749.609 169.789   6
  -2  -3   3 886.137 129.025   3
   2  -4   3 55.5951 42.7433   3
  -2  -4   3-23.1792 29.1014   1
  -2  -4  -3 80.8051 67.6337   2
   2   4   3-19.2089 41.7713   4
  -2   4   3 77.5849 54.4525   4
   2  -4  -3-25.0587 31.4612   2
  -2   4  -3 23.1810 50.4091   6
   2  -5   3 283.610 86.6400   3
  -2  -5  -3 198.042 94.2346   2
   2   5   3 260.300 98.7812   4
  -2  -5   3 444.193 135.437   1
  -2   5   3 263.017 99.8073   4
   2  -5  -3 366.576 132.648   2
  -2   5  -3 150.711 77.5605   6
  -3   0   3 21.9997 39.0932   5
  -3   0  -3 20.8533 26.2287   2
  -3   0   3 85.9361 40.8100   2
  -3   0   3 48.6902 30.6057   4
  -3   0   3 101.308 32.8784   6
  -3   0  -3 50.0727 54.4664   6
  -3   0   3 43.0771 40.3420   1
  -3  -1   3 2049.78 271.045   5
   3  -1   3 1353.10 173.170   3
   3  -1  -3 1828.98 169.956   3
  -3   1   3 1935.71 200.906   1
  -3  -1  -3 1262.20 235.801   2
  -3  -1   3 1861.42 159.382   4
  -3  -1  -3 1529.49 213.639   4
  -3  -1   3 1754.41 170.921   2
  -3  -1   3 2041.13 198.929   3
  -3   1   3 2017.33 181.529   6
  -3   1  -3 1517.66 270.826   6
  -3  -1  -3 1233.06 232.735   6
  -3  -1   3 1689.09 217.288   1
  -3  -2   3 6806.20 508.885   5
   3   2   3 5207.13 427.256   4
  -3   2   3 6848.93 379.671   1
  -3  -2  -3 4926.39 515.967   2
  -3   2  -3 5012.46 516.825   6
  -3   2   3 7106.29 419.465   6
   3  -2   3 5003.03 397.223   3
   3  -2  -3 6857.27 391.141   3
  -3  -2   3 5193.16 426.959   1
  -3  -3   3 1762.86 248.437   1
   3  -3  -3 1862.91 291.210   2
   3   3   3 1507.27 227.263   4
  -3  -3  -3 1239.43 259.351   2
   3  -3   3 1783.22 228.192   3
  -3   3  -3 1470.85 270.195   6
  -3  -3   3 1697.02 250.014   5
   3  -4  -3 22082.9 1138.23   2
   3   4   3 16140.8 907.207   4
  -3  -4  -3 16912.7 1051.24   2
  -3   4  -3 19562.4 1101.17   6
   3  -4   3 15147.6 809.574   3
  -3  -4   3 20893.9 1015.65   5
  -4   0   3 136.872 70.1652   5
   4   0   3-16.8623 36.6893   3
  -4   0   3 156.982 73.9192   1
  -4   0  -3 117.379 104.213   6
  -4  -1   3 2288.53 302.121   5
   4  -1   3 2714.65 294.491   3
  -4   1   3 1997.78 279.828   5
  -4  -1  -3 2181.89 333.762   2
  -4   1  -3 2435.99 374.045   6
  -4  -1   3 2517.87 307.207   1
  -4   1   3 2618.11 270.527   1
   4  -2   3 6606.96 503.520   3
  -4  -2   3 6280.71 533.234   5
  -4  -2  -3 5983.19 612.862   2
  -4   2  -3 7069.73 663.160   6
  -4  -2  -3 6947.75 587.069   6
  -4  -2   3 5993.60 508.905   1
  -4  -3   3 7230.98 575.401   5
   4   3   3 6331.14 526.440   4
  -4  -3  -3 5672.71 610.604   2
  -4   3  -3 7128.63 673.838   6
   4  -3   3 7036.08 524.219   3
  -4  -3   3 5932.15 519.151   1
   0   0   4 26548.8 1217.24   5
   0   0  -4 24554.7 1007.19   2
   0  -1   4 23.7014 51.5407   5
   0   1   4-26.0330 56.6111   5
   0  -1  -4-16.6688 20.9279   2
   0  -1   4 83.1586 46.6916   6
   0   2   4 6617.24 529.260   5
   0   2   4 5639.65 328.553   4
   0  -2   4 6323.75 487.553   1
   0  -2  -4 5123.94 438.564   2
   0   3   4-21.0683 52.9077   5
   0   3   4 38.2679 27.7490   4
   0  -3  -4 74.7450 62.5659   2
   0  -3   4 49.6500 53.9892   1
   0   4   4 393.499 103.367   4
   0  -4  -4 228.393 101.740   2
   1   0   4 21.8496 38.7949   5
  -1   0   4 25.4706 55.3880   5
  -1   0   4 48.3790 45.2727   1
  -1   0  -4-31.0503 43.5850   2
   1   0  -4 13.3934 29.1250   2
  -1   0  -4 44.1604 48.0153   6
   1   1   4 2644.88 319.435   5
  -1   1   4 2752.98 353.760   5
  -1  -1   4 2640.83 286.221   1
  -1  -1  -4 2299.53 275.108   2
  -1   1  -4 2842.82 330.018   6
   1  -1  -4 2015.37 243.277   2
  -1  -1   4 2293.52 306.006   5
   1   2   4 7454.54 524.125   5
  -1   2   4 7643.49 589.101   5
   1   2   4 7479.97 419.149   4
  -1   2   4 5943.15 346.817   4
  -1  -2  -4 5988.62 497.680   2
  -1   2  -4 7324.33 537.564   6
   1  -2  -4 6455.91 487.877   2
  -1  -2   4 5999.28 490.460   1
  -1  -2   4 5668.18 522.225   5
  -1   3   4 6806.94 542.049   5
   1   3   4 6490.09 421.512   4
  -1   3   4 6433.80 415.197   4
  -1  -3  -4 6441.80 557.142   2
  -1   3  -4 6090.15 467.184   6
   1  -3  -4 6377.44 526.031   2
  -1  -3   4 7045.97 559.964   1
   1   4   4 53.2862 38.7052   4
  -1  -4  -4 183.226 93.9461   2
  -1   4   4 212.786 77.1603   4
  -1  -4   4 55.3532 49.2040   1
   1  -4  -4 139.814 78.5418   2
   2   0   4 19.9929 35.5108   5
  -2   0   4 54.1169 67.9501   5
  -2   0  -4 39.0335 42.4513   2
  -2   0   4 50.6465 51.9268   1
  -2   0  -4 27.4615 59.7249   6
   2  -1  -4 1224.55 194.640   2
  -2  -1   4 1086.46 215.024   5
  -2   1   4 1288.07 242.823   5
  -2   1   4 1192.91 173.432   1
  -2  -1  -4 911.164 188.064   2
  -2   1  -4 1313.57 247.775   6
  -2  -1  -4 1266.84 236.478   6
  -2  -1   4 902.956 171.640   1
   2  -2  -4 3333.45 360.121   2
  -2   2   4 4008.48 428.501   5
   2   2   4 3972.24 331.200   4
  -2  -2  -4 3882.41 422.736   2
  -2  -2   4 4547.72 411.874   1
  -2   2  -4 3606.52 398.569   6
   2  -3  -4 1494.94 250.763   2
  -2  -3   4 1182.53 234.334   5
   2   3   4 1100.89 178.784   4
  -2  -3  -4 1231.91 249.977   2
  -2  -3   4 1261.24 224.312   1
  -2   3  -4 1232.25 213.248   6
  -3   0  -4 44.3090 39.3607   2
  -3   0   4 56.8950 41.2643   1
  -3  -1   4 11888.9 793.034   5
  -3  -1   4 11127.8 694.215   1
  -3  -1  -4 11556.3 764.862   2
  -3   1  -4 12371.3 874.620   6
  -3  -1  -4 11308.0 813.683   6
  -3  -2   4 2030.09 305.414   5
  -3   2   4 1814.92 285.868   5
  -3  -2   4 2016.64 281.721   1
  -3  -2  -4 2021.50 322.023   2
  -3   2  -4 2179.97 329.481   6
   0   0   0    0.00    0.00   0
;
_shelx_hkl_checksum              82444
_olex2_submission_special_instructions 'No special instructions were received'
_oxdiff_exptl_absorpt_empirical_details 
;
Empirical correction (ABSPACK) includes:
- Absorption correction using spherical harmonics
- Frame scaling
- Detector area scaling
;
_oxdiff_exptl_absorpt_empirical_full_max 1.455
_oxdiff_exptl_absorpt_empirical_full_min 0.766
_exptl_crystal_recrystallization_method 'Hydrothermal method'
####################################################################### 
# 
# This file contains crystal structure data downloaded from the 
# Cambridge Structural Database (CSD) hosted by the Cambridge 
# Crystallographic Data Centre (CCDC).
# 
# Full information about CCDC data access policies and citation 
# guidelines are available at http://www.ccdc.cam.ac.uk/access/V1 
# 
# Audit and citation data items may have been added by the CCDC. 
# Please retain this information to preserve the provenance of 
# this file and to allow appropriate attribution of the data. 
# 
#######################################################################

data_kema2910
_database_code_depnum_ccdc_archive 'CCDC 2064949'
loop_
_audit_author_name
_audit_author_address
'Olivier Blacque'
;University of Zurich
Switzerland
;
_audit_update_record             
;
2021-02-24 deposited with the CCDC.	2021-09-20 downloaded from the CCDC.
;
# start Validation Reply Form
_vrf_PLAT021_kema2910            
;
PROBLEM: Ratio Unique / Expected Reflections too High ...      1.056
RESPONSE: Close to 1, redundant data set
;
_vrf_PLAT088_kema2910            
;
PROBLEM: Poor Data / Parameter Ratio ....................       8.14 Note
RESPONSE: Cubic structure, a lot of reflections are dependants leading to poor data/ratio but close to 10
;

_audit_creation_date             2019-11-05
_audit_creation_method           
;
Olex2 1.2
(compiled 2018.05.29 svn.r3508 for OlexSys, GUI svn.r5506)
;
_shelx_SHELXL_version_number     2018/3

_chemical_name_common            ?
_chemical_name_systematic        Pyrite
_chemical_formula_moiety         '0.25(Fe4 S8)'
_chemical_formula_sum            'Fe S2'
_chemical_formula_weight         119.97
_chemical_melting_point          ?

loop_
_atom_type_symbol
_atom_type_description
_atom_type_scat_dispersion_real
_atom_type_scat_dispersion_imag
_atom_type_scat_source
Fe Fe -1.1336 3.1974 'International Tables Vol C Tables 4.2.6.8 and 6.1.1.4'
S S 0.3331 0.5567 'International Tables Vol C Tables 4.2.6.8 and 6.1.1.4'

_shelx_space_group_comment       
;
The symmetry employed for this shelxl refinement is uniquely defined
by the following loop, which should always be used as a source of
symmetry information in preference to the above space-group names.
They are only intended as comments.
;
_space_group_crystal_system      cubic
_space_group_IT_number           205
_space_group_name_H-M_alt        'P a -3'
_space_group_name_Hall           '-P 2ac 2ab 3'
loop_
_space_group_symop_operation_xyz
'x, y, z'
'z, x, y'
'y, z, x'
'-y+1/2, -z, x+1/2'
'z+1/2, -x+1/2, -y'
'-y, z+1/2, -x+1/2'
'-z+1/2, -x, y+1/2'
'-z, x+1/2, -y+1/2'
'y+1/2, -z+1/2, -x'
'-x+1/2, -y, z+1/2'
'x+1/2, -y+1/2, -z'
'-x, y+1/2, -z+1/2'
'-x, -y, -z'
'-z, -x, -y'
'-y, -z, -x'
'y-1/2, z, -x-1/2'
'-z-1/2, x-1/2, y'
'y, -z-1/2, x-1/2'
'z-1/2, x, -y-1/2'
'z, -x-1/2, y-1/2'
'-y-1/2, z-1/2, x'
'x-1/2, y, -z-1/2'
'-x-1/2, y-1/2, z'
'x, -y-1/2, z-1/2'

_cell_length_a                   5.41027(15)
_cell_length_b                   5.41027(15)
_cell_length_c                   5.41027(15)
_cell_angle_alpha                90
_cell_angle_beta                 90
_cell_angle_gamma                90
_cell_volume                     158.364(13)
_cell_formula_units_Z            4
_cell_measurement_reflns_used    371
_cell_measurement_temperature    160(1)
_cell_measurement_theta_max      74.9570
_cell_measurement_theta_min      14.2510
_shelx_estimated_absorpt_T_max   0.250
_shelx_estimated_absorpt_T_min   0.087
_exptl_absorpt_coefficient_mu    95.830
_exptl_absorpt_correction_T_max  0.290
_exptl_absorpt_correction_T_min  0.103
_exptl_absorpt_correction_type   analytical
_exptl_absorpt_process_details   
;
CrysAlisPro 1.171.40.53 (Rigaku Oxford Diffraction, 2019)
Analytical numeric absorption correction using a multifaceted crystal
model based on expressions derived by R.C. Clark & J.S. Reid.
(Clark, R. C. & Reid, J. S. (1995). Acta Cryst. A51, 887-897)
Empirical absorption correction using spherical harmonics,
 implemented in SCALE3 ABSPACK scaling algorithm.
;

_exptl_crystal_colour            black
_exptl_crystal_density_diffrn    5.032
_exptl_crystal_density_meas      ?
_exptl_crystal_density_method    ?
_exptl_crystal_description       irregular
_exptl_crystal_F_000             232
loop_
_exptl_crystal_face_index_h
_exptl_crystal_face_index_k
_exptl_crystal_face_index_l
_exptl_crystal_face_perp_dist
2 1 2 0.0085
-2 -1 -2 0.0125
2 0 -3 0.0138
-2 3 1 0.0195
1 -3 1 0.0175
2 3 1 0.0170
-3 1 1 0.0102
-1 3 -2 0.0238

_exptl_crystal_size_max          0.05
_exptl_crystal_size_mid          0.04
_exptl_crystal_size_min          0.02

_diffrn_reflns_av_R_equivalents  0.0374
_diffrn_reflns_av_unetI/netI     0.0170
_diffrn_reflns_Laue_measured_fraction_full 1.000
_diffrn_reflns_Laue_measured_fraction_max 1.000
_diffrn_reflns_limit_h_max       6
_diffrn_reflns_limit_h_min       -5
_diffrn_reflns_limit_k_max       5
_diffrn_reflns_limit_k_min       -6
_diffrn_reflns_limit_l_max       6
_diffrn_reflns_limit_l_min       -6
_diffrn_reflns_number            509
_diffrn_reflns_point_group_measured_fraction_full 1.000
_diffrn_reflns_point_group_measured_fraction_max 1.000
_diffrn_reflns_theta_full        67.684
_diffrn_reflns_theta_max         72.914
_diffrn_reflns_theta_min         14.288
_diffrn_ambient_environment      N~2~
_diffrn_ambient_temperature      160(1)
_diffrn_detector                 'CCD plate'
_diffrn_detector_area_resol_mean 5.8140
_diffrn_detector_type            'Pilatus 200K'
_diffrn_measured_fraction_theta_full 1.000
_diffrn_measured_fraction_theta_max 1.000
_diffrn_measurement_details      
;
List of Runs (angles in degrees, time in seconds):

  # Type    Start    End  Width  t~exp~   \w     \q     \k     \f   Frames
#--------------------------------------------------------------------------
  1  \w   -130.00 -78.00   0.50    0.75    --  -54.56-109.00 175.00  104
  2  \w   -131.00 -35.00   0.50    0.75    --  -86.25 178.00-150.00  192
  3  \w     99.00 178.00   0.50    0.75    --  107.75  30.00 -30.00  158
  4  \w     37.00  71.00   0.50    0.75    --  107.75 -61.00 -60.00   68
  5  \w   -129.00 -75.00   0.50    0.75    --  -54.56 -87.00 -99.00  108
  6  \w   -131.00 -45.00   0.50    0.75    --  -54.56 -38.00  30.00  172
  7  \w     35.00 105.00   0.50    0.75    --  107.75 -77.00  60.00  140
  8  \w     37.00  62.00   0.50    0.75    --  107.75 -61.00-180.00   50
;
_diffrn_measurement_device       'four-circle diffractometer'
_diffrn_measurement_device_type  'XtaLAB Synergy, Dualflex, Pilatus 200K'
_diffrn_measurement_method       '\w scans'
_diffrn_orient_matrix_type       
'CrysAlisPro convention (1999,Acta A55,543-557)'
_diffrn_orient_matrix_UB_11      0.2047215000
_diffrn_orient_matrix_UB_12      -0.0480733000
_diffrn_orient_matrix_UB_13      -0.1919199000
_diffrn_orient_matrix_UB_21      0.1880919000
_diffrn_orient_matrix_UB_22      0.1329225000
_diffrn_orient_matrix_UB_23      0.1674201000
_diffrn_orient_matrix_UB_31      0.0616074000
_diffrn_orient_matrix_UB_32      -0.2472162000
_diffrn_orient_matrix_UB_33      0.1272811000
_diffrn_radiation_monochromator  mirror
_diffrn_radiation_probe          x-ray
_diffrn_radiation_type           CuK\a
_diffrn_radiation_wavelength     1.54184
_diffrn_source                   'micro-focus sealed X-ray tube'
_diffrn_source_type              'PhotonJet (Cu) X-ray Source'
_diffrn_special_details          ?
_reflns_Friedel_coverage         0.000
_reflns_Friedel_fraction_full    .
_reflns_Friedel_fraction_max     .
_reflns_number_gt                57
_reflns_number_total             57

_reflns_special_details          
;
 Reflections were merged by SHELXL according to the crystal
 class for the calculation of statistics and refinement.
 
 _reflns_Friedel_fraction is defined as the number of unique
 Friedel pairs measured divided by the number that would be
 possible theoretically, ignoring centric projections and
 systematic absences.
;
_reflns_threshold_expression     'I > 2\s(I)'
_computing_cell_refinement       'CrysAlisPro 1.171.40.53 (Rigaku OD, 2019)'
_computing_data_collection       'CrysAlisPro 1.171.40.53 (Rigaku OD, 2019)'
_computing_data_reduction        'CrysAlisPro 1.171.40.53 (Rigaku OD, 2019)'
_computing_molecular_graphics    'Olex2 (Dolomanov et al., 2009)'
_computing_publication_material  'Olex2 (Dolomanov et al., 2009)'
_computing_structure_refinement  'ShelXL (Sheldrick, 2015)'
_computing_structure_solution    'ShelXS (Sheldrick, 2008)'
_refine_diff_density_max         0.387
_refine_diff_density_min         -0.339
_refine_diff_density_rms         0.099
_refine_ls_extinction_coef       0.024(3)
_refine_ls_extinction_expression Fc^*^=kFc[1+0.001xFc^2^\l^3^/sin(2\q)]^-1/4^
_refine_ls_extinction_method     'SHELXL-2018/3 (Sheldrick 2018)'
_refine_ls_goodness_of_fit_ref   1.320
_refine_ls_hydrogen_treatment    undef
_refine_ls_matrix_type           full
_refine_ls_number_parameters     7
_refine_ls_number_reflns         57
_refine_ls_number_restraints     0
_refine_ls_R_factor_all          0.0183
_refine_ls_R_factor_gt           0.0183
_refine_ls_restrained_S_all      1.320
_refine_ls_shift/su_max          0.000
_refine_ls_shift/su_mean         0.000
_refine_ls_structure_factor_coef Fsqd
_refine_ls_weighting_details     
'w=1/[\s^2^(Fo^2^)+(0.0160P)^2^+0.4779P] where P=(Fo^2^+2Fc^2^)/3'
_refine_ls_weighting_scheme      calc
_refine_ls_wR_factor_gt          0.0444
_refine_ls_wR_factor_ref         0.0444
_refine_special_details          ?
_olex2_refinement_description    
;
;
_atom_sites_solution_hydrogens   .
_atom_sites_solution_primary     heavy
_atom_sites_solution_secondary   ?
loop_
_atom_site_label
_atom_site_type_symbol
_atom_site_fract_x
_atom_site_fract_y
_atom_site_fract_z
_atom_site_U_iso_or_equiv
_atom_site_adp_type
_atom_site_occupancy
_atom_site_site_symmetry_order
_atom_site_calc_flag
_atom_site_refinement_flags_posn
_atom_site_refinement_flags_adp
_atom_site_refinement_flags_occupancy
_atom_site_disorder_assembly
_atom_site_disorder_group
Fe1 Fe 0.000000 0.000000 0.500000 0.0036(5) Uani 1 6 d S T P . .
S1 S 0.11520(12) 0.38480(12) 0.61520(12) 0.0048(5) Uani 1 3 d S T P . .

loop_
_atom_site_aniso_label
_atom_site_aniso_U_11
_atom_site_aniso_U_22
_atom_site_aniso_U_33
_atom_site_aniso_U_23
_atom_site_aniso_U_13
_atom_site_aniso_U_12
Fe1 0.0036(5) 0.0036(5) 0.0036(5) 0.0001(2) -0.0001(2) -0.0001(2)
S1 0.0048(5) 0.0048(5) 0.0048(5) 0.0002(2) -0.0002(2) 0.0002(2)

_geom_special_details            
;
 All esds (except the esd in the dihedral angle between two l.s. planes)
 are estimated using the full covariance matrix.  The cell esds are taken
 into account individually in the estimation of esds in distances, angles
 and torsion angles; correlations between esds in cell parameters are only
 used when they are defined by crystal symmetry.  An approximate (isotropic)
 treatment of cell esds is used for estimating esds involving l.s. planes.
;
loop_
_geom_bond_atom_site_label_1
_geom_bond_atom_site_label_2
_geom_bond_distance
_geom_bond_site_symmetry_2
_geom_bond_publ_flag
Fe1 S1 2.2608(3) 13_556 ?
Fe1 S1 2.2608(3) 19_556 ?
Fe1 S1 2.2608(3) 2_455 ?
Fe1 S1 2.2608(3) . ?
Fe1 S1 2.2608(3) 7 ?
Fe1 S1 2.2608(3) 14_656 ?
S1 S1 2.159(2) 13_566 ?

loop_
_geom_angle_atom_site_label_1
_geom_angle_atom_site_label_2
_geom_angle_atom_site_label_3
_geom_angle
_geom_angle_site_symmetry_1
_geom_angle_site_symmetry_3
_geom_angle_publ_flag
S1 Fe1 S1 94.359(10) 13_556 14_656 ?
S1 Fe1 S1 180.0 19_556 7 ?
S1 Fe1 S1 85.641(10) 13_556 7 ?
S1 Fe1 S1 94.359(10) 2_455 7 ?
S1 Fe1 S1 85.641(10) 2_455 19_556 ?
S1 Fe1 S1 85.641(10) 19_556 . ?
S1 Fe1 S1 94.359(10) 13_556 19_556 ?
S1 Fe1 S1 85.641(10) 13_556 2_455 ?
S1 Fe1 S1 94.359(10) 14_656 19_556 ?
S1 Fe1 S1 85.642(10) 14_656 . ?
S1 Fe1 S1 94.359(10) 7 . ?
S1 Fe1 S1 180.00(3) 14_656 2_455 ?
S1 Fe1 S1 180.0 13_556 . ?
S1 Fe1 S1 85.641(10) 14_656 7 ?
S1 Fe1 S1 94.358(10) 2_455 . ?
Fe1 S1 Fe1 115.58(2) 4_565 3_556 ?
Fe1 S1 Fe1 115.58(2) . 3_556 ?
Fe1 S1 Fe1 115.58(2) . 4_565 ?
S1 S1 Fe1 102.32(3) 13_566 3_556 ?
S1 S1 Fe1 102.32(3) 13_566 4_565 ?
S1 S1 Fe1 102.32(3) 13_566 . ?

_shelx_res_file                  
;
TITL kema2910 in Pa-3 #205
    kema2910.res
    created by SHELXL-2018/3 at 10:43:19 on 05-Nov-2019
CELL 1.54184 5.410274 5.410274 5.410274 90 90 90
ZERR 4 0.000149 0.000149 0.000149 0 0 0
LATT 1
SYMM +Z,+X,+Y
SYMM +Y,+Z,+X
SYMM 0.5-Y,-Z,0.5+X
SYMM 0.5+Z,0.5-X,-Y
SYMM -Y,0.5+Z,0.5-X
SYMM 0.5-Z,-X,0.5+Y
SYMM -Z,0.5+X,0.5-Y
SYMM 0.5+Y,0.5-Z,-X
SYMM 0.5-X,-Y,0.5+Z
SYMM 0.5+X,0.5-Y,-Z
SYMM -X,0.5+Y,0.5-Z
SFAC Fe S
UNIT 4 8

L.S. 10 0 0
PLAN  20
SIZE 0.02 0.04 0.05
TEMP -113.1(10)
fmap 2 53
acta
REM <olex2.extras>
REM <HklSrc "%.\\kema2910.hkl">
REM </olex2.extras>

WGHT    0.016000    0.477900
EXTI    0.024368
FVAR       9.76516
FE1   1    0.000000    0.000000    0.500000    10.16667    0.00359    0.00359 =
         0.00359    0.00015   -0.00015   -0.00015
S1    2    0.115198    0.384802    0.615198    10.33333    0.00483    0.00483 =
         0.00483    0.00017   -0.00017    0.00017
HKLF 4


REM  kema2910 in Pa-3 #205
REM wR2 = 0.0444, GooF = S = 1.320, Restrained GooF = 1.320 for all data
REM R1 = 0.0183 for 57 Fo > 4sig(Fo) and 0.0183 for all 57 data
REM 7 parameters refined using 0 restraints

END

WGHT      0.0162      0.4753

REM Highest difference peak  0.387,  deepest hole -0.339,  1-sigma level  0.099
Q1    1  -0.1012  0.1012  0.6012  10.33333  0.05    0.39
Q2    1  -0.0486  0.0273  0.3648  11.00000  0.05    0.30
Q3    1   0.2655  0.3960  0.5993  11.00000  0.05    0.25
Q4    1   0.1026  0.3438  0.4478  11.00000  0.05    0.24
Q5    1   0.2966  0.2034  0.7966  10.33333  0.05    0.18
Q6    1  -0.0009  0.3244  0.3722  11.00000  0.05    0.16
Q7    1   0.1846  0.4990  0.3410  11.00000  0.05    0.15
Q8    1   0.3395  0.3418  0.6949  11.00000  0.05    0.14
Q9    1   0.1442  0.4425  0.3244  11.00000  0.05    0.09
;
_shelx_res_checksum              79445
_shelx_hkl_file                  
;
   0  -1   0 255.994 177.943   1
   1   0   0 342.943 808.092   5
  -1   0   0-54.3345 193.584   6
  -1   1   1 146418. 3841.93   6
  -1  -1  -1 150622. 4236.91   1
   1   0   1 889.129 605.779   5
  -1   0   1 13.4922 163.321   6
  -1   1   0 71.3167 190.124   6
  -1  -1   0 100.964 195.507   1
   1   0  -1-53.8869 539.876   5
   1  -1   0-14.3307 156.979   1
  -1  -1   0-26.4051 199.042   6
   1  -1  -1 157323. 4289.63   1
  -1  -1   1 150198. 3936.97   6
   0  -2   0 500831. 12896.3   1
  -2   0   0 511681. 12769.9   6
   2   0   0 502751. 14526.6   5
   1  -2   0 162.257 267.815   2
   2   0   1-200.494 637.030   5
  -1   2   0-9.99438 129.742   6
   2   0  -1 705.654 599.221   5
  -2   0   1 634.316 284.147   6
  -2   1   1 150581. 4296.76   6
   2  -1   1 142299. 5319.47   5
  -1  -2  -1 146471. 4619.47   1
  -2  -1  -1 151006. 4127.60   1
   1  -2   1 160316. 4545.96   2
  -1  -2  -1 152270. 4582.43   2
   0  -2  -1 259680. 7429.30   1
   2  -1   0 264102. 8332.85   5
   0  -2   1 250481. 7062.92   2
  -2  -1   0 275446. 6956.53   6
   1   0  -2 253682. 6803.36   5
   0  -2  -1 262449. 7050.84   2
  -2   1   0 267463. 6955.72   6
   1   0   2 272504. 6968.03   5
   2  -1  -1 139444. 5226.64   5
  -2  -1   1 154516. 4339.97   6
   1  -2  -1 151423. 4611.84   1
  -2   1  -1 156398. 4433.81   6
   1  -2  -1 157816. 4362.21   2
   2  -1  -1 154827. 4147.81   1
  -2  -2  -2 290883. 8219.00   1
  -2   2   2 287494. 8015.73   3
   2   1  -2 3463.68 882.581   5
  -2  -2  -1 4071.24 459.277   1
  -2   1   2 4161.41 497.145   6
   2  -2   1 3486.14 534.127   2
  -2  -2  -1 4844.43 687.518   2
  -2  -1  -2 3557.97 464.349   1
  -1  -2  -2 3413.31 583.678   1
  -2  -2  -1 4086.50 463.395   6
  -2   2   1 3726.44 418.684   6
   2   0   2 320902. 10406.6   5
   0  -2   2 351631. 9770.36   2
   0  -2  -2 362443. 9669.66   2
   2   0  -2 399948. 10544.6   5
  -2   2   0 351442. 9231.98   6
  -2   0   2 369438. 9274.10   6
   0  -2  -2 362168. 10118.6   1
   2  -2   0 356474. 9294.43   2
  -2  -2   0 351722. 9221.79   6
   2   1   2 3371.14 881.324   5
   1  -2  -2 4634.47 714.684   1
  -2  -1   2 4048.77 471.715   6
   2  -1  -2 4435.62 532.476   1
  -2   2  -1 3603.42 427.893   6
   2  -2  -1 3342.13 421.817   2
  -2  -2   1 4290.90 431.443   6
   2  -2  -1 3317.58 408.755   1
   1  -2  -2 4336.23 525.450   2
  -2  -2   2 267142. 7527.22   3
   2  -2  -2 294971. 7833.70   1
   3   0   0 356.757 651.342   5
  -3   0   0 268.587 381.695   6
   0  -3   0 237.233 384.815   2
  -3   0   1 306.391 401.694   6
   3   0  -1 206.498 520.178   5
  -1  -3   0-50.1554 373.247   2
   3   0   1-109.162 586.266   5
   1  -3   0-44.4040 340.617   2
  -3   0  -1 297.309 432.399   6
   3   0  -2 241189. 8203.22   5
   0  -2   3 256533. 7202.00   7
  -3   0   2 223613. 6789.80   6
   0  -2  -3 251070. 7258.30   2
   0  -2  -3 259216. 7850.56   1
  -3   0   2 254765. 6778.12   3
   2  -3   0 254383. 7051.68   2
  -2  -3   0 234828. 6657.07   8
   3   0   2 256570. 8449.13   5
   2  -3   0 249150. 6891.26   4
  -3   0  -2 252899. 7087.27   6
  -2  -3  -1 64217.3 2525.87   2
   2  -3   1 54884.8 2324.41   2
   3   1  -2 47392.5 2881.60   5
  -1  -2  -3 54063.6 2535.02   1
  -3   1   2 55069.7 2192.97   6
   2  -3   1 51968.1 2165.53   4
   1  -2   3 61767.6 2334.73   7
  -3   1   2 52064.8 2052.55   3
  -3  -1  -2 52356.0 2159.33   6
   3  -1   1 508442. 15779.6   5
  -1  -3  -1 509517. 13731.9   1
   1  -3   1 508548. 13526.7   2
  -1  -3  -1 496629. 13635.1   2
  -3   1   1 516562. 13374.3   6
  -1   1   3 522758. 13217.3   3
  -3  -1  -1 521514. 13314.4   6
   3   1  -1 551214. 15577.8   5
   0  -3   1 682.871 429.744   2
   0  -3  -1 745.066 436.569   1
  -3   1   0 41.7042 344.140   6
   3   1   0 147.825 761.517   5
   3  -1   0 1069.16 975.976   5
  -3  -1   0-126.603 345.275   6
  -3  -1   1 514003. 13161.1   6
  -3   1  -1 496709. 13137.2   6
   3  -1  -1 540685. 15569.1   5
   1  -3  -1 537157. 13515.7   1
   3   1   1 491680. 14833.6   5
   1  -3  -1 507577. 13200.9   2
  -1  -3   1 506070. 13295.1   2
  -1  -1   3 484694. 13541.2   7
   1  -2  -3 57160.7 2263.97   2
  -2  -3   1 51329.4 2100.47   8
   2  -3  -1 58794.5 2257.61   2
   3   1   2 51370.0 2903.97   5
   2  -3  -1 59720.6 2187.34   4
  -3  -1   2 56581.8 2107.27   3
  -1  -2   3 58624.5 2665.55   7
  -3  -1   2 55597.9 2193.16   6
  -3   1  -2 55260.6 2335.57   6
   1  -2  -3 53158.4 2723.68   1
  -2  -3  -2 3426.25 569.469   1
  -3  -2  -2 3664.88 594.469   2
  -2   2   3 3699.79 635.638   3
   3   2  -2 5198.71 1740.76   5
   2  -2   3 2847.95 597.228   7
  -3   2   2 2854.71 494.062   3
  -3   2   2 3536.28 567.488   6
  -2  -2  -3 4056.97 655.850   1
  -2  -3  -2 3314.12 713.119   2
   2  -3   2 3611.80 576.968   7
  -2   3   2 5160.39 613.800   3
  -3  -2  -2 3215.81 514.217   6
  -3  -2  -1 152329. 4454.05   6
   2  -1   3 146708. 4596.19   7
  -1  -3  -2 157797. 5264.12   2
  -3   2   1 148821. 4504.89   6
  -1  -3  -2 140962. 4983.95   1
   1  -3   2 150455. 4558.11   7
  -2   1   3 156645. 4602.57   3
  -3  -2   0 80.1634 333.483   6
  -3   2   0 202.689 325.841   6
   2   0   3 40.7515 368.828   7
   0  -3  -2 60.7493 452.077   2
  -3  -2   0-57.4506 258.146   8
   0  -3  -2 180.635 504.087   1
   0  -3   2 64.5788 460.116   2
  -2   0   3-190.016 395.237   3
   0  -3   2 99.7911 404.623   7
  -3   2  -1 145065. 4349.13   6
  -2  -1   3 152285. 4463.07   3
  -1  -3   2 138475. 4695.76   2
   1  -3  -2 145617. 5042.20   1
   1  -3  -2 139475. 4558.97   2
  -1  -3   2 142070. 4727.85   7
   3  -2  -1 143286. 4431.10   4
  -3  -2   1 152528. 4439.89   6
   2  -3  -2 3193.33 579.924   1
  -3   2  -2 3106.22 591.785   6
  -3  -2   2 4617.26 671.249   3
  -2  -2   3 3331.85 597.320   3
  -3  -2   2 3396.46 570.579   6
   2  -3  -2 3011.88 547.079   2
   3   2   2 4491.08 1328.81   5
   2  -2  -3 3377.55 643.280   1
   3  -2  -2 2672.00 512.797   4
  -3  -3  -3 242753. 6753.80   2
   3  -3   3 220462. 6966.85   7
  -3   3   3 239053. 6742.39   3
  -3   2   3 69491.4 2677.86   3
  -3  -2  -3 67638.1 2580.78   6
  -2  -3  -3 63946.0 2760.30   1
   3  -3   2 74357.4 2862.71   7
  -3   3   2 67987.4 2426.24   3
  -3  -3  -2 72463.5 2600.91   2
  -3  -2  -3 68147.5 2729.51   2
   2  -3   3 77247.4 3027.05   7
  -2  -3  -3 64591.9 2933.98   2
  -2   3   3 77164.4 2781.46   3
   3  -2   3 63386.6 2694.66   7
  -3   1   3 117846. 3898.26   3
   3  -1   3 106581. 3790.28   7
   1  -3   3 116101. 4067.85   7
  -1  -3  -3 108906. 4299.17   1
   0  -3  -3 290.088 605.627   1
   3  -3   0-136.859 376.397   2
  -3  -3   0-139.764 309.503   8
   3  -3   0-55.9228 433.165   4
   0  -3  -3-71.6362 527.522   2
   0  -3   3-293.117 599.449   7
   3   1   3 122223. 3663.65   7
  -3  -1   3 115111. 3796.12   3
  -3  -3   1 116101. 3732.14   8
   1  -3  -3 110516. 3939.33   2
   1  -3  -3 118366. 4812.13   1
  -1  -3   3 114780. 4502.50   7
   2  -3  -3 67891.0 2793.73   1
  -3   2  -3 58178.6 2458.94   6
   3  -3  -2 56548.6 2320.08   4
  -3  -2   3 70347.9 2548.64   3
   3  -2  -3 64107.1 2334.43   4
   2  -3  -3 67643.4 2416.57   2
   3  -3  -3 173577. 4972.05   4
   0   0   4 19754.5 1463.46   7
  -4   0   0 21712.7 1425.73   6
   4   0   0 18008.3 1869.22   5
   0  -4   0 17849.8 1389.48   2
  -4   0   1 347.038 321.532   3
  -4   0  -1 352.877 489.359   6
  -4   0   1 503.608 495.659   6
   0   1   4 106.881 476.845   3
   4   0   1 390.914 577.106   5
   4   0  -1 1092.45 762.175   5
  -1  -4   0 69.2208 487.585   2
   1  -4   0 407.311 520.758   2
   1  -4   0-187.488 405.941   4
   0  -1   4 181.091 607.392   7
  -4   0  -2 145677. 4749.32   6
   4   0  -2 140496. 5998.27   5
   0  -2  -4 135505. 5288.78   1
   0  -2  -4 133075. 4762.38   2
   4   0   2 146155. 6073.58   5
   2  -4   0 163309. 5052.09   2
   2  -4   0 157371. 4840.33   4
  -4   0   2 158418. 4742.12   6
   0  -2   4 150155. 5366.74   7
  -4   0   2 144652. 4342.23   3
  -4   0  -3 109.487 432.097   6
   0  -3  -4 248.935 522.088   2
   3  -4   0-62.5530 533.299   4
   0  -3  -4-93.5834 568.625   1
   3  -4   0 223.948 433.653   2
   0  -3   4-183.213 674.570   7
  -4  -1  -3 6352.69 753.915   6
  -1  -3  -4 7250.15 997.536   1
  -1  -3  -4 7508.98 966.569   2
   4  -1   3 7108.23 773.522   7
  -4   1   3 6675.23 719.333   3
   1  -3   4 5572.84 911.849   7
  -1   2   4 185.631 560.037   3
  -1  -2  -4-68.9526 425.471   2
  -4   1   2 344.536 335.129   3
  -4  -1  -2 50.7386 429.138   6
  -4   1   2 554.986 478.626   6
  -2  -4  -1-125.163 503.035   2
   1  -2   4 82.8685 610.232   7
   4   1  -2-151.729 651.904   5
  -1  -2  -4 339.529 515.764   1
   2  -4   1-138.299 545.812   2
   2  -4   1 163.746 450.337   4
   1  -1   4 4263.79 865.396   7
  -4   1   1 5817.95 750.116   6
  -1   1   4 4496.77 679.524   3
  -4   1   1 5608.95 516.779   3
  -1  -4  -1 4956.94 922.442   2
   4   1  -1 4297.38 1027.41   5
   4  -1   1 6206.09 1394.07   5
  -4  -1  -1 5362.92 689.967   6
  -1   0   4 9398.20 861.654   3
  -4  -1   0 11515.8 1004.23   6
  -4   1   0 11640.0 986.705   6
   4   1   0 10121.0 1466.66   5
   4  -1   0 8415.11 1617.02   5
  -1   0   4 10079.1 1206.37   7
   1   0   4 12112.7 1065.07   7
   0  -4   1 12259.8 1212.28   2
  -4   1  -1 6716.15 813.007   6
  -4  -1   1 5999.63 738.921   6
  -1  -1   4 7418.73 1172.53   7
   1  -1  -4 5289.33 710.917   2
   4   1   1 5330.99 1090.48   5
   4  -1  -1 3782.13 1068.24   5
  -4  -1   1 6209.92 646.876   3
   1  -4  -1 5876.74 775.759   2
  -1  -4   1 4642.22 559.524   8
  -1  -4   1 6111.87 852.013   2
  -2  -4   1 85.2458 366.375   8
   2  -4  -1 220.671 447.474   4
   1  -2  -4 621.733 465.704   2
  -4   1  -2 411.284 528.095   6
  -4  -1   2 1139.86 485.061   6
   1  -2  -4 1789.10 684.858   1
   4   1   2-126.471 592.208   5
   2  -4  -1-63.2598 480.558   2
  -1  -2   4 105.995 737.894   7
   3  -4  -1 7048.33 754.883   2
  -4   1  -3 5670.05 776.671   6
   1  -3  -4 7194.74 1015.43   1
   1  -3  -4 5917.55 759.337   2
   3  -4  -1 7816.10 879.906   4
  -4  -1   3 7512.30 790.838   3
   4   1   3 7246.22 679.427   7
  -1  -3   4 8486.84 1179.77   7
  -2   3   4 161776. 5006.85   3
   2  -3   4 156232. 5376.12   7
  -2  -3  -4 151457. 5094.67   2
   4  -2   3 161910. 4905.68   7
  -2  -3  -4 149111. 4937.48   1
  -4   2   3 162826. 4626.05   3
  -4  -2  -2 158083. 4834.45   6
  -4   2   2 170137. 4899.59   6
   2  -2   4 159238. 5483.99   7
   4   2  -2 184552. 7450.84   5
  -2  -2  -4 167937. 5372.10   1
  -2  -4  -2 175989. 5425.41   2
  -4   2   2 160160. 4653.57   3
  -2  -1  -4 132057. 4402.32   1
  -2   1   4 125578. 4162.55   3
  -4  -2  -1 128798. 3936.56   6
   1  -4   2 133121. 4756.09   2
  -4   2   1 126044. 3950.54   6
  -1  -4  -2 123938. 4609.19   1
  -1  -4  -2 135080. 4811.17   2
   2  -1   4 118767. 4366.90   7
  -2   0   4 142183. 4695.55   3
   0  -4   2 142492. 5157.69   2
  -4  -2   0 154927. 4548.79   6
  -4   2   0 147770. 4512.44   6
   0  -4  -2 164296. 5641.24   1
   4   2   0 151904. 6532.78   5
   0  -4  -2 151724. 5181.30   2
  -4  -2   0 150538. 4112.02   8
   2   0   4 143808. 4829.38   7
   2  -1  -4 130209. 4446.29   1
  -4   2  -1 131744. 4160.62   6
  -4  -2   1 135052. 4059.65   6
   4   2   1 136047. 6110.58   5
   1  -4  -2 128506. 4852.36   1
  -4  -2   1 132222. 3831.22   8
  -1  -4   2 122831. 3971.25   8
   1  -4  -2 125254. 4401.27   2
  -2  -1   4 126940. 4096.98   3
  -4   2  -2 167549. 5164.78   6
  -4  -2   2 169384. 4967.95   6
   4   2   2 168313. 6649.32   5
   2  -2  -4 177233. 5554.96   1
   4  -2  -2 169408. 5155.09   4
   2  -4  -2 165579. 5128.75   2
  -2  -4   2 159324. 5070.00   8
   2  -4  -2 174053. 5175.60   4
  -4   2  -3 143612. 4369.93   6
   2  -3  -4 129916. 4106.89   4
   3  -4   3 5073.38 746.459   7
   3  -3   4 3528.71 738.194   7
   4  -3   3 2520.88 593.378   7
  -3   3   4 3250.67 603.439   3
  -3  -3  -4 3813.33 563.157   2
  -3  -4  -3 4756.11 527.672   2
  -4   3   3 3520.51 410.253   3
   2  -4   3 601.508 542.110   7
   3  -2   4 200.088 555.036   7
   4  -3   2 403.496 438.873   7
  -3  -2  -4 1919.08 621.617   2
  -3   2   4 578.773 527.268   3
  -2   4   3 88.1979 379.117   3
  -2  -4  -3 61.8071 478.872   2
  -2  -4  -3 838.313 334.433   1
   4   3  -2 113.294 486.902   5
   3  -1   4 2077.89 618.461   7
   4  -3   1 3345.52 575.715   7
  -3   1   4 2646.78 577.996   3
  -1   4   3 3980.85 712.769   3
   4   3  -1 2092.23 662.943   5
  -1  -4  -3 2332.29 604.906   1
   1  -4   3 3083.71 745.744   7
   0  -4  -3 12359.7 1308.17   1
   0  -4   3 13184.0 1286.72   7
   4   3   0 8808.71 1238.66   5
   0  -4  -3 12314.2 1213.26   2
   3   0   4 11439.6 990.003   7
  -3   0   4 12024.6 1018.81   3
  -3  -1   4 2681.93 565.649   3
   1  -4  -3 2663.36 638.984   2
   4   3   1 3080.98 874.465   5
  -4  -3   1 3638.88 502.276   8
   4  -3  -1 1884.63 515.163   4
   1  -4  -3 2356.91 799.602   1
  -1  -4   3 2589.51 520.070   8
  -4  -3   2 33.1215 335.682   8
  -2  -4   3-45.4033 452.301   8
  -3  -2   4-164.447 418.973   3
  -3   2  -4 435.372 300.673   6
   2  -4  -3 869.826 392.975   2
   4  -3  -2 153.713 332.837   4
   2  -4  -3 558.990 407.951   4
  -3  -3   4 3938.33 570.025   8
  -3  -4   3 3396.95 494.209   8
   3  -3  -4 2918.42 398.022   4
   3  -4  -3 2482.97 467.759   4
   3  -4   4 8058.83 737.547   7
   4  -3   4 8505.20 719.585   7
  -4   3   4 7260.07 454.512   3
  -3   4   4 8373.59 485.994   3
  -2   4   4 158797. 4659.27   3
  -2  -4  -4 153190. 4778.84   2
   2  -4   4 162198. 5289.46   7
   4  -2   4 157032. 4803.61   7
  -4   2   4 164040. 4527.89   3
  -1   4   4 6433.77 728.690   3
  -1  -4  -4 5720.19 775.175   2
   4  -1   4 6051.42 709.971   7
  -4   1   4 5077.02 605.081   3
   1  -4   4 6730.46 947.137   7
   0  -4  -4 541008. 14440.6   2
   0  -4   4 530043. 14961.5   7
   4   0   4 568021. 14115.1   7
  -4   0   4 555906. 14074.1   3
   1  -4  -4 5462.72 629.667   2
  -4  -1   4 5504.97 607.686   3
  -4  -4   2 146616. 3946.51   8
  -2  -4   4 144543. 4139.31   8
   2  -4  -4 141869. 4149.80   4
   3  -4  -4 6485.74 474.650   4
  -4  -4   3 6999.23 423.581   8
  -3  -4   4 6713.12 470.002   8
  -5   0   0 55.0559 434.563   6
   5   0   0 320.202 687.867   5
   0  -5   0-427.955 700.154   2
   0   0   5-80.0039 582.829   7
   0  -1  -5 55.6779 427.090   2
  -5   0  -1 1035.24 510.205   6
   0   1   5 102.919 455.796   3
  -5   0   1-99.8358 461.237   6
   5   0   1-141.671 713.746   5
   5   0  -1-613.376 806.907   5
  -1  -5   0-75.6221 644.718   2
   1  -5   0-50.1772 441.159   4
   1  -5   0-149.290 555.486   2
   0  -1   5 343.800 807.180   7
   2  -5   0 54227.8 2417.33   2
  -5   0  -2 53210.8 2178.10   6
   0   2   5 47602.8 2233.03   3
  -5   0   2 56950.6 2115.76   6
   0  -2  -5 50986.2 2587.17   1
   5   0  -2 41915.6 2772.97   5
   0  -2  -5 49968.3 2209.97   2
   2  -5   0 53362.4 2239.02   4
   0  -2   5 56703.4 3176.38   7
  -5   0   2 52548.0 1871.37   3
   3  -5   0 341.426 441.480   2
   5   0   3 84.4932 301.050   7
  -5   0   3 286.731 320.109   3
   0  -3  -5 428.587 379.654   2
   0   3   5 49.9200 455.011   3
   0  -3   5 177.787 611.406   7
   0   4   5 1869.70 370.971   3
   0  -4  -5 2615.01 356.170   2
   5   0   4 3149.86 350.966   7
  -1  -4  -5 3736.65 427.466   2
  -5   1   4 5112.29 383.183   3
   5  -1   4 4240.25 438.867   7
   1  -4   5 4233.26 646.544   7
  -1   3   5 32668.6 1593.69   3
  -1  -3  -5 30993.5 1550.72   2
   1  -3   5 31292.9 2014.48   7
  -5   1   3 30507.7 1226.28   3
   5  -1   3 30938.7 1332.81   7
  -1   2   5 84061.2 3202.30   3
  -5  -1  -2 82613.2 2928.95   6
   2  -5   1 95829.2 3548.10   2
  -5   1   2 88944.9 2886.66   6
  -1  -2  -5 87118.8 3476.92   1
  -1  -2  -5 84726.5 3283.95   2
  -5   1   2 88353.0 2658.43   3
  -2  -5  -1 89384.8 2964.51   2
  -1  -1  -5 347453. 10389.0   1
  -1   1   5 351888. 9985.10   3
  -5  -1  -1 359300. 9683.46   6
  -5   1   1 364837. 9691.43   6
   5   1  -1 368811. 11810.1   5
   1  -1   5 358498. 10843.8   7
  -1   0   5 112.915 503.727   3
  -5  -1   0-129.958 366.378   6
  -5   1   0 143.889 418.532   6
   5   1   0 589.668 759.386   5
   0  -5  -1 143.442 505.163   2
   0  -5   1-421.100 620.175   2
   1   0   5 144.608 543.641   7
   1  -1  -5 371114. 10721.0   1
  -1  -5   1 392787. 10566.3   2
  -5   1  -1 386988. 10335.7   6
  -5  -1   1 374388. 10091.5   6
   5   1   1 379643. 12329.4   5
   1  -5  -1 394302. 10331.6   4
   1  -5  -1 371410. 10674.0   2
  -5   1  -2 90935.1 3197.24   6
   1   2   5 96767.4 3256.68   3
  -5  -1   2 91483.5 2955.34   6
   1  -2  -5 87838.3 3469.75   1
   2  -5  -1 92130.3 3232.80   4
   2  -5  -1 87311.8 3332.36   2
   3  -5  -1 35705.4 1536.32   2
   1   3   5 34990.4 1635.67   3
   3  -5  -1 32025.1 1580.08   4
   5   1   3 35975.0 1313.10   7
   1   4   5 5513.65 518.778   3
   1  -4  -5 4404.69 375.680   4
  -2   4   5 258.900 167.219   3
   2  -4   5 231.556 307.768   7
   2  -3   5 14254.1 1241.53   7
  -5   2   3 16959.6 707.995   3
   5  -2   3 16244.3 894.959   7
   5  -2   2 1359.20 387.035   7
  -2   2   5 497.761 528.576   3
  -2  -5  -2 936.771 389.564   2
   2  -2   5 1137.43 667.135   7
  -2   1   5 27217.1 1520.69   3
  -5   2   1 27456.9 1202.31   6
  -2  -1  -5 29365.5 1599.86   1
  -1  -5  -2 28387.9 1689.02   2
   2  -1   5 28607.1 1849.57   7
  -2   0   5-46.7380 437.652   3
  -5   2   0 278.361 338.437   6
   5   2   0-413.336 532.303   5
   2   0   5-199.157 570.447   7
  -5   2  -1 26934.5 1306.15   6
   5   2   1 25236.2 1995.34   5
   1  -5  -2 25137.6 1519.50   2
  -2  -1   5 29617.9 1407.14   3
  -5  -2   2 585.439 264.905   8
   2  -5  -2 789.734 435.363   2
   2  -5  -2 1167.73 448.346   4
   2   3   5 16014.9 895.190   3
   3  -5  -2 15686.7 956.566   4
  -5  -2   3 16595.0 754.712   8
   2   4   5-16.1036 195.802   3
  -5  -2   4 383.272 121.197   8
   3  -3   5 204294. 5655.68   7
   5  -3   3 194680. 5182.99   7
  -3   3   5 191040. 5152.40   3
  -3  -2  -5 116558. 3517.43   2
  -2  -5  -3 110117. 3334.57   2
   3  -2   5 112444. 3789.58   7
   5  -3   2 109138. 3228.25   7
  -1   5   3 35943.9 1509.88   3
  -1  -5  -3 33740.2 1716.72   2
   3  -1   5 32452.9 1714.19   7
   5  -3   1 33636.3 1352.06   7
  -3   1   5 33773.2 1507.68   3
   3   0   5 201.759 443.505   7
  -3   0   5 201.810 317.075   3
   0  -5  -3 380.252 444.402   2
   1  -5  -3 31087.3 1470.23   2
  -3  -1   5 30271.0 1313.16   3
  -5  -3   2 105892. 2830.60   8
   2  -5  -3 102917. 3129.62   2
   3  -5  -3 168282. 4565.81   4
  -5  -3   3 175812. 4336.28   8
  -3  -3   5 166161. 4460.99   8
   4  -2   5 39045.0 1467.76   7
  -4   2   5 39838.8 1252.62   3
   4  -1   5 1299.86 333.600   7
  -4   1   5 1298.75 277.845   3
  -1   5   4 837.681 294.861   3
  -4   0   5 40.6581 218.359   3
   0   5   4-27.1816 299.172   3
   0  -5  -4 52.8223 239.039   2
   1   5   4 1596.54 387.304   3
   1  -5  -4 967.683 245.240   4
   2   5   4 33958.9 1325.34   3
   2  -5  -4 32941.9 1136.99   4
  -4  -2   5 36609.6 1105.43   8
   0  -6   0 36264.3 1785.08   2
  -1  -6   0-165.233 311.500   2
   0   2   6 98600.4 2914.34   3
   2  -6   0 97340.3 3141.74   2
   6   0   2 92428.1 2705.17   7
   6   0   3-128.696 127.635   7
   0   3   6-106.545 204.563   3
   6  -1   2 1326.06 279.015   7
  -1   2   6 2220.63 433.804   3
  -1  -2  -6 1311.36 348.947   2
   1  -2   6 1364.68 540.570   7
  -1   1   6 48099.2 1805.84   3
  -1  -6  -1 49337.8 1873.05   2
  -1  -1  -6 49563.1 1974.82   2
   1  -1   6 46644.3 2211.67   7
   0  -6  -1 93893.3 3322.59   2
   1  -6  -1 51492.9 2130.70   2
   1  -6  -1 53610.7 1941.65   4
   6   1   2 1441.84 204.862   7
   2  -6  -1 1117.37 299.200   4
   2  -6  -1 1218.36 319.126   2
   2  -2   6 95210.3 3077.10   7
   6  -2   2 96419.3 2650.08   7
  -2   2   6 96270.5 2784.49   3
  -2  -1  -6 11659.9 774.250   2
   2  -1   6 11780.0 864.326   7
   6  -2   1 12202.7 604.669   7
  -1  -6  -2 13374.0 777.854   2
  -2   1   6 11319.1 687.574   3
   0  -6  -2 104662. 3054.29   4
   0  -6  -2 98954.2 3316.00   2
   1  -6  -2 12919.8 839.279   2
   1  -6  -2 13312.5 766.675   4
   2  -6  -2 93953.1 2703.73   4
   0  -6  -3 102070. 2791.19   4
   0   0   0    0.00    0.00   0

TITL kema2910 in P2(1)3
REM P2(1)3 (#198 in standard setting)
CELL 1.54184   5.410274   5.410274   5.410274  90.0000  90.0000  90.0000
ZERR    3.00   0.000149   0.000149   0.000149   0.0000   0.0000   0.0000
LATT -1
SYMM -x+1/2,-y, z+1/2
SYMM -x, y+1/2,-z+1/2
SYMM  x+1/2,-y+1/2,-z
SYMM  z, x, y
SYMM  z+1/2,-x+1/2,-y
SYMM -z+1/2,-x, y+1/2
SYMM -z, x+1/2,-y+1/2
SYMM  y, z, x
SYMM -y, z+1/2,-x+1/2
SYMM  y+1/2,-z+1/2,-x
SYMM -y+1/2,-z, x+1/2
SFAC S Fe
UNIT 6.00 3.00
TREF
HKLF 4
END
;
_shelx_hkl_checksum              14296
